# Supplementary material for: Regulatory Mechanism through Which Old Soybean Leaves Respond to Mn Toxicity Stress
Source: Int J Mol Sci. 2024 May 14;25(10):5341. doi: 10.3390/ijms25105341 (PMC11120821; doi:10.3390/ijms25105341)
Supplement: Supplementary file 1 [file ijms-25-05341-s001.zip]

Archive with 3 entries (3 files):
- Table S1 General information about DEGs in old leaves.xls
- Table S2-S4-2023.12.11.pdf
- Table S5 Primers used for qRT-PCR in the study2024.4.6 .xlsx
