# Supplementary material for: Regulatory Mechanism through Which Old Soybean Leaves Respond to Mn Toxicity Stress
Source: Int J Mol Sci. 2024 May 14;25(10):5341. doi: 10.3390/ijms25105341 (PMC11120821; doi:10.3390/ijms25105341)
Supplement: Supplementary file 1 [file ijms-25-05341-s001.zip › Table S1 General information about DEGs in old leaves.xls]

## Sheet: Sheet1
Table S1 General information about DEGs in old leaves
Gene Locus	Control (Normalize)	Mn toxicity (Normalize)	Log2(Mn toxicity/control )	Q value	Up/Down	Significant	Description
Glyma.01G005000.Wm82.a2.v1	30.6598	114.915	1.90615	0.00202954	up	yes	RNA polymerase I specific transcription initiation factor RRN3. This family consists of several eukaryotic proteins which are homologous to the yeast RRN3 protein. RRN3 is one of the RRN genes specifically required for the transcription of rDNA by RNA polymerase I (Pol I) in Saccharomyces cerevisiae.
Glyma.01G005100.Wm82.a2.v1	1.49075	20.599	3.78846	0.00687014	up	yes	Family of unknown function (DUF706). Family of uncharacterized eukaryotic function. Some members have a described putative function, but a common theme is not evident.
Glyma.01G006200.Wm82.a2.v1	34.9266	146.658	2.07005	0.000568148	up	yes	Alg9-like mannosyltransferase family. Members of this family are mannosyltransferase enzymes. At least some members are localized in endoplasmic reticulum and involved in GPI anchor biosynthesis.
Glyma.01G014700.Wm82.a2.v1	5353.16	704.007	-2.92673	2.26012e-06	down	yes	JmjC domain, hydroxylase. The JmjC domain belongs to the Cupin superfamily. JmjC-domain proteins may be protein hydroxylases that catalyse a novel histone modification. This is confirmed to be a hydroxylase: the human JmjC protein named Tyw5p unexpectedly acts in the biosynthesis of a hypermodified nucleoside, hydroxy-wybutosine, in tRNA-Phe by catalyzing hydroxylation.
Glyma.01G015600.Wm82.a2.v1	216.437	86.9013	-1.3165	8.06106e-05	down	yes	Syntaxin-like protein. This domain includes syntaxin-like domains including from the Vam3p protein.
Glyma.01G020100.Wm82.a2.v1	40.9632	119.714	1.54719	0.00722585	up	yes	Carbohydrate-binding protein of the ER. Malectin is a membrane-anchored protein of the endoplasmic reticulum that recognizes and binds Glc2-N-glycan. The domain is found on a number of plant receptor kinases.
Glyma.01G023000.Wm82.a2.v1	126.832	406.989	1.68207	3.67343e-06	up	yes	GCM motif protein.
Glyma.01G027200.Wm82.a2.v1	9.99204	52.6578	2.3978	0.000321618	up	yes	FAM74 protein. This family of uncharacterized proteins are found in humans and are known as FAM74 proteins. Members of this family contain several short protein repeats.
Glyma.01G028100.Wm82.a2.v1	940.309	326.702	-1.52516	7.35351e-09	down	yes	Protein tyrosine kinase.
Glyma.01G035300.Wm82.a2.v1	23.8679	72.6963	1.60681	0.0460522	up	yes	Domain of unknown function (DUF4228). This domain is found in plants. The function is not known.
Glyma.01G036000.Wm82.a2.v1	865.07	63.1517	-3.77592	0.00161361	down	yes	UDP-glucoronosyl and UDP-glucosyl transferase.
Glyma.01G038600.Wm82.a2.v1	1762.37	3717.14	1.07667	0.0065549	up	yes	Myb-like DNA-binding domain. This family contains the DNA binding domains from Myb proteins, as well as the SANT domain family.
Glyma.01G044100.Wm82.a2.v1	1447.58	491.971	-1.557	0.014124	down	yes	Protein tyrosine kinase.
Glyma.01G044200.Wm82.a2.v1	618.708	306.737	-1.01226	0.0287406	down	yes	UAA transporter family. This family includes transporters with a specificity for UDP-N-acetylglucosamine.
Glyma.01G045800.Wm82.a2.v1	399.057	196.426	-1.02261	0.0016779	down	yes	Mitochondrial carrier protein.
Glyma.01G046700.Wm82.a2.v1	213.821	105.2	-1.02326	0.00394659	down	yes	Putative S-adenosyl-L-methionine-dependent methyltransferase. This family is a putative S-adenosyl-L-methionine (SAM)-dependent methyltransferase.
Glyma.01G048500.Wm82.a2.v1	789.02	338.401	-1.22133	0.0371151	down	yes	Galactosyltransferase. This family includes the galactosyltransferases UDP-galactose:2-acetamido-2-deoxy-D-glucose3beta-galactosyltransferase and UDP-Gal:beta-GlcNAc beta 1,3-galactosyltranferase. Specific galactosyltransferases transfer galactose to GlcNAc terminal chains in the synthesis of the lacto-series oligosaccharides types 1 and 2.
Glyma.01G048800.Wm82.a2.v1	2.50856	14.2572	2.50675	0.0348559	up	yes	GMC oxidoreductase. This domain found associated with pfam00732.
Glyma.01G049100.Wm82.a2.v1	181.475	488.887	1.42973	0.0485668	up	yes	MYB-CC type transfactor, LHEQLE motif. This family is found towards the C-terminus of Myb-CC type transcription factors, and carries a highly conserved LHEQLE sequence motif.
Glyma.01G051300.Wm82.a2.v1	197.289	544.178	1.46377	3.50065e-06	up	yes	No apical meristem (NAM) protein. This is a family of no apical meristem (NAM) proteins these are plant development proteins. Mutations in NAM result in the failure to develop a shoot apical meristem in petunia embryos. NAM is indicated as having a role in determining positions of meristems and primordial. One member of this family NAP (NAC-like, activated by AP3/PI) is encoded by the target gene…
Glyma.01G064400.Wm82.a2.v1	718.348	268.34	-1.42062	5.06476e-06	down	yes	DnaJ domain. DnaJ domains (J-domains) are associated with hsp70 heat-shock system and it is thought that this domain mediates the interaction. DnaJ-domain is therefore part of a chaperone (protein folding) system. The T-antigens, although not in Prosite are confirmed as DnaJ containing domains from literature.
Glyma.01G074500.Wm82.a2.v1	129.894	48.9742	-1.40724	0.000443514	down	yes	Histidine phosphatase superfamily (branch 1). The histidine phosphatase superfamily is so named because catalysis centres on a conserved His residue that is transiently phosphorylated during the catalytic cycle. Other conserved residues contribute to a 'phosphate pocket' and interact with the phospho group of substrate before, during and after its transfer to the His residue. Structure and sequen…
Glyma.01G079900.Wm82.a2.v1	2.41325	43.9232	4.18593	1.98005e-07	up	yes	C2H2-type zinc finger.
Glyma.01G080600.Wm82.a2.v1	892.705	136.388	-2.71047	2.31698e-09	down	yes	Alpha/beta hydrolase family. This family contains alpha/beta hydrolase enzymes of diverse specificity.
Glyma.01G081300.Wm82.a2.v1	117.281	53.7152	-1.12656	0.0181675	down	yes	Glycosyl hydrolases family 31. Glycosyl hydrolases are key enzymes of carbohydrate metabolizm. Family 31 comprises of enzymes that are, or similar to, alpha- galactosidases.
Glyma.01G084800.Wm82.a2.v1	87.8935	33.0999	-1.40893	0.00991723	down	yes	Transmembrane amino acid transporter protein. This transmembrane region is found in many amino acid transporters including UNC-47 and MTR. UNC-47 encodes a vesicular amino butyric acid (GABA) transporter, (VGAT). UNC-47 is predicted to have 10 transmembrane domains. MTR is a N system amino acid transporter system protein involved in methyltryptophan resistance. Other members of this family includ…
Glyma.01G087100.Wm82.a2.v1	88.2045	27.9514	-1.65793	0.0456726	down	yes	Wnt-binding factor required for Wnt secretion. MIG-14 is a Wnt-binding factor. Newly synthesized EGL-20/Wnt binds to MIG-14 in the Golgi, targetting the Wnt to the cell membrane for secretion. AP-2-mediated endocytosis and retromer retrieval at the sorting endosome would recycle MIG-14 to the Golgi, where it can bind to EGL-20/Wnt for next cycle of secretion.
Glyma.01G088200.Wm82.a2.v1	506.454	187.56	-1.43308	1.43997e-07	down	yes	No apical meristem (NAM) protein. This is a family of no apical meristem (NAM) proteins these are plant development proteins. Mutations in NAM result in the failure to develop a shoot apical meristem in petunia embryos. NAM is indicated as having a role in determining positions of meristems and primordial. One member of this family NAP (NAC-like, activated by AP3/PI) is encoded by the target gene…
Glyma.01G092300.Wm82.a2.v1	36.9954	12.7581	-1.53593	0.0232651	down	yes	Poxvirus I6-like family. This family includes I6 proteins as well as the related F5L proteins.
Glyma.01G093100.Wm82.a2.v1	1759	392.798	-2.16289	8.78007e-12	down	yes	Protein kinase domain.
Glyma.01G094900.Wm82.a2.v1	760.426	168.251	-2.17619	9.38408e-16	down	yes	Caspase domain.
Glyma.01G096000.Wm82.a2.v1	664.817	1369.52	1.04265	0.0247946	up	yes	PLATZ transcription factor. Plant AT-rich sequence and zinc-binding proteins (PLATZ) are zinc dependant DNA binding proteins. They bind to AT rich sequences and functions in transcriptional repression.
Glyma.01G096600.Wm82.a2.v1	1564.77	663.227	-1.23837	3.39321e-05	down	yes	bHLH-MYC and R2R3-MYB transcription factors N-terminal. This is the N-terminal region of a family of MYB and MYC transcription factors. The DNA-binding HLH domain is further downstream, pfam00010. Members of the MYB and MYC family regulate the biosynthesis of phenylpropanoids in several plant species (DOI:10.1007/s11295-009-0232-y).
Glyma.01G096800.Wm82.a2.v1	139.992	61.6319	-1.18359	0.00694797	down	yes	VQ motif. This short motif is found in a variety of plant proteins. These proteins vary greatly in length and are mostly composed of low complexity regions. They all conserve a short motif FXhVQChTG, where X is any amino acid and h is a hydrophobic amino acid. The function of this motif is uncertain, however one protein in this family has been found to bind the SigA sigma factor. It would seem pl…
Glyma.01G102600.Wm82.a2.v1	7015.74	2686.55	-1.38484	1.34511e-06	down	yes	Aldo/keto reductase family. This family includes a number of K+ ion channel beta chain regulatory domains - these are reported to have oxidoreductase activity.
Glyma.01G104100.Wm82.a2.v1	31.4906	160.619	2.35065	5.81971e-08	up	yes	chorismate binding enzyme. This family includes the catalytic regions of the chorismate binding enzymes anthranilate synthase, isochorismate synthase, aminodeoxychorismate synthase and para-aminobenzoate synthase.
Glyma.01G106100.Wm82.a2.v1	100.165	48.5155	-1.04585	0.0471137	down	yes	Glutathione S-transferase, N-terminal domain.
Glyma.01G109800.Wm82.a2.v1	297.267	57.1549	-2.37881	0.0279512	down	yes	GDP-fucose protein O-fucosyltransferase. This is a family of conserved proteins representing the enzyme responsible for adding O-fucose to EGF (epidermal growth factor-like) repeats. Six highly conserved cysteines are present in O-FucT-1 as well as a DXD-like motif (ERD), conserved in mammals, Drosophila, and C. elegans. Both features are characteristic of several glycosyltransferase families. Th…
Glyma.01G110100.Wm82.a2.v1	11.8459	2.17122	-2.44782	0.0411851	down	yes	Protein of unknown function (DUF674). This family is found in Arabidopsis thaliana and contains several uncharacterized proteins.
Glyma.01G110300.Wm82.a2.v1	4.27691	0	only in control	0.047081	down	yes	Triose-phosphate Transporter family. This family includes transporters with a specificity for triose phosphate.
Glyma.01G117200.Wm82.a2.v1	13.9723	85.7511	2.61758	2.01566e-06	up	yes	Leucine rich repeat.
Glyma.01G120800.Wm82.a2.v1	18.5506	0.635747	-4.86687	6.44584e-06	down	yes	DUF761-associated sequence motif. This family is found frequently at the N-terminus of family DUF3741, pfam12552.
Glyma.01G121000.Wm82.a2.v1	23.6971	4.6577	-2.34702	0.00303851	down	yes	Myb/SANT-like DNA-binding domain. This presumed domain appears to be related to other Myb/SANT-like DNA binding domains. In particular pfam10545 seems most related. This family is greatly expanded in plants and appears in several proteins annotated as transposon proteins.
Glyma.01G124500.Wm82.a2.v1	512.684	74.9136	-2.77477	1.65396e-07	down	yes	Ferritin-like domain. This family contains ferritins and other ferritin-like proteins such as members of the DPS family and bacterioferritins.
Glyma.01G124700.Wm82.a2.v1	1227.95	535.815	-1.19644	0.000144517	down	yes	Polyketide cyclase / dehydrase and lipid transport. This family contains polyketide cylcases/dehydrases which are enzymes involved in polyketide synthesis. It also includes other proteins of the START superfamily.
Glyma.01G125900.Wm82.a2.v1	1769.68	756.49	-1.22609	0.0399615	down	yes	PRA1 family protein. This family includes the PRA1 (Prenylated rab acceptor) protein which is a Rab guanine dissociation inhibitor (GDI) displacement factor. This family also includes the glutamate transporter EAAC1 interacting protein GTRAP3-18.
Glyma.01G128100.Wm82.a2.v1	2809.88	826.681	-1.7651	0.0197263	down	yes	WRKY DNA -binding domain.
Glyma.01G132800.Wm82.a2.v1	53.0736	112.285	1.08109	0.0311096	up	yes	Bunyavirus glycoprotein G1. Bunyavirus has three genomic segments: small (S), middle-sized (M), and large (L). The S segment encodes the nucleocapsid and a non-structural protein. The M segment codes for two glycoproteins, G1 and G2, and another non-structural protein (NSm). The L segment codes for an RNA polymerase. This family contains the G1 glycoprotein which is the viral attachment protein.
Glyma.01G137500.Wm82.a2.v1	17.5284	76.1233	2.11864	0.00969358	up	yes	Auxin responsive protein. This family consists of the protein products of the ARG7 auxin responsive genes family none of which have any identified functional role.
Glyma.01G137700.Wm82.a2.v1	58.5185	161.582	1.4653	0.000625922	up	yes	Pectinesterase.
Glyma.01G149500.Wm82.a2.v1	28.0166	4.65845	-2.58836	0.000434391	down	yes	Septation ring formation regulator, EzrA. During the bacterial cell cycle, the tubulin-like cell-division protein FtsZ polymerizes into a ring structure that establishes the location of the nascent division site. EzrA modulates the frequency and position of FtsZ ring formation.
Glyma.01G151300.Wm82.a2.v1	295.823	733.383	1.30983	0.0471124	up	yes	Nodulin-like. This family represents a conserved region within plant nodulin-like proteins.
Glyma.01G151400.Wm82.a2.v1	147.076	319.859	1.12088	0.0189236	up	yes	Uso1 / p115 like vesicle tethering protein, head region. Also known as General vesicular transport factor, Transcytosis associated protein (TAP) and Vesicle docking protein, this myosin-shaped molecule consists of an N-terminal globular head region, a coiled-coil tail which mediates dimerization, and a short C-terminal acidic region. p115 tethers COP1 vesicles to the Golgi by binding the coiled c…
Glyma.01G152000.Wm82.a2.v1	79.6612	12.3283	-2.6919	0.00819652	down	yes	Transferase family. This family includes a number of transferase enzymes. These include anthranilate N-hydroxycinnamoyl/benzoyltransferase that catalyses the first committed reaction of phytoalexin biosynthesis. Deacetylvindoline 4-O-acetyltransferase EC:2.3.1.107 catalyses the last step in vindoline biosynthesis is also a member of this family. The motif HXXXD is probably part of the active site…
Glyma.01G156500.Wm82.a2.v1	9.57617	39.4952	2.04416	0.0141372	up	yes	Protein of unknown function. This domain family is found in eukaryotes, and is typically between 96 and 116 amino acids in length.
Glyma.01G163000.Wm82.a2.v1	819.494	378.016	-1.11629	0.000204598	down	yes	Xylanase inhibitor N-terminal. The N- and C-termini of the members of this family are jointly necessary for creating the catalytic pocket necessary for cleaving xylanase. Phytopathogens produce xylanase that destroys plant cells, so its destruction through proteolysis is vital for plant-survival.
Glyma.01G165300.Wm82.a2.v1	275.403	109.314	-1.33307	0.012283	down	yes	Rhodanese-like domain. Rhodanese has an internal duplication. This Pfam represents a single copy of this duplicated domain. The domain is found as a single copy in other proteins, including phosphatases and ubiquitin C-terminal hydrolases.
Glyma.01G166000.Wm82.a2.v1	371.303	1477.46	1.99245	0.00190632	up	yes	DnaJ domain. DnaJ domains (J-domains) are associated with hsp70 heat-shock system and it is thought that this domain mediates the interaction. DnaJ-domain is therefore part of a chaperone (protein folding) system. The T-antigens, although not in Prosite are confirmed as DnaJ containing domains from literature.
Glyma.01G166100.Wm82.a2.v1	2465.4	611.234	-2.01203	0.00632468	down	yes	Protein kinase domain.
Glyma.01G167500.Wm82.a2.v1	491.346	236.9	-1.05246	0.000289563	down	yes	NAD dependent epimerase/dehydratase family. This family of proteins utilize NAD as a cofactor. The proteins in this family use nucleotide-sugar substrates for a variety of chemical reactions.
Glyma.01G168900.Wm82.a2.v1	2438.66	779.304	-1.64583	2.33016e-09	down	yes	Plus-3 domain. This domain is about 90 residues in length and is often found associated with the pfam02213 domain. The function of this domain is uncertain. It is possible that this domain is involved in DNA binding as it has three conserved positively charged residues, hence this domain has been named the plus-3 domain. It is found in yeast Rtf1 which may be a transcription elongation factor.
Glyma.01G169000.Wm82.a2.v1	4655.87	903.225	-2.36589	2.19179e-06	down	yes	GYF domain. The GYF domain is named because of the presence of Gly-Tyr-Phe residues. The GYF domain is a proline-binding domain in CD2-binding protein.
Glyma.01G173500.Wm82.a2.v1	27.028	7.76284	-1.7998	0.0291811	down	yes	Multicopper oxidase. This entry contains many divergent copper oxidase-like domains that are not recognized by the pfam00394 model.
Glyma.01G175200.Wm82.a2.v1	30.2623	0	only in control	1.19477e-10	down	yes	Sulfite exporter TauE/SafE. This is a family of integral membrane proteins where the alignment appears to contain two duplicated modules of three transmembrane helices. The proteins are involved in the transport of anions across the cytoplasmic membrane during taurine metabolizm as an exporter of sulfoacetate. This family used to be known as DUF81.
Glyma.01G179600.Wm82.a2.v1	13.3464	56.813	2.08977	0.0111087	up	yes	Cytochrome P450. Cytochrome P450s are haem-thiolate proteins involved in the oxidative degradation of various compounds. They are particularly well known for their role in the degradation of environmental toxins and mutagens. They can be divided into 4 classes, according to the method by which electrons from NAD(P)H are delivered to the catalytic site. Sequence conservation is relatively low with…
Glyma.01G185200.Wm82.a2.v1	56.6256	24.937	-1.18317	0.047081	down	yes	Poxvirus A32 protein. The A32 protein is thought to be involved in viral DNA packaging.
Glyma.01G185800.Wm82.a2.v1	6998.13	2113.98	-1.72701	0.00106396	down	yes	HSF-type DNA-binding.
Glyma.01G186800.Wm82.a2.v1	10.8194	1.57115	-2.78373	0.0281575	down	yes	Rapid ALkalinization Factor (RALF). RALF, a 5-kDa ubiquitous polypeptide in plants, arrests root growth and development.
Glyma.01G190100.Wm82.a2.v1	1591.54	656.533	-1.27748	0.00995348	down	yes	Myb-like DNA-binding domain. This family contains the DNA binding domains from Myb proteins, as well as the SANT domain family.
Glyma.01G191300.Wm82.a2.v1	552.629	129.039	-2.0985	0.000930769	down	yes	Protein phosphatase 2C. Protein phosphatase 2C is a Mn++ or Mg++ dependent protein serine/threonine phosphatase.
Glyma.01G192400.Wm82.a2.v1	21.9567	57.8086	1.39663	0.0490689	up	yes	Putative transmembrane protein 170. Tmem170 is a family of putative transmembrane proteins conserved from nematodes to humans. The protein is only of approximately 130 amino acids in length. The function is unknown.
Glyma.01G193500.Wm82.a2.v1	79.0604	7.46987	-3.4038	0.0299384	down	yes	Condensin II non structural maintenance of chromosomes subunit. This domain family is found in eukaryotes, and is approximately 150 amino acids in length. This family is part of a non-SMC subunit of condensin II which is involved in maintenance of the structural integrity of chromosomes. Condensin II is made up of SMC (structural maintenance of chromosomes) and non-SMC subunits. The non-SMC subun…
Glyma.01G193600.Wm82.a2.v1	17946.8	3671.51	-2.28929	8.05508e-05	down	yes	E1-E2 ATPase.
Glyma.01G193700.Wm82.a2.v1	1535.89	694.189	-1.14568	0.00058265	down	yes	Eukaryotic porin.
Glyma.01G195300.Wm82.a2.v1	40.8566	1.83438	-4.4772	2.91677e-07	down	yes	VQ motif. This short motif is found in a variety of plant proteins. These proteins vary greatly in length and are mostly composed of low complexity regions. They all conserve a short motif FXhVQChTG, where X is any amino acid and h is a hydrophobic amino acid. The function of this motif is uncertain, however one protein in this family has been found to bind the SigA sigma factor. It would seem pl…
Glyma.01G197900.Wm82.a2.v1	75.3811	15.8967	-2.24548	0.00110521	down	yes	Helix-loop-helix DNA-binding domain.
Glyma.01G200400.Wm82.a2.v1	8.56347	0.299659	-4.8368	0.00633242	down	yes	Peroxidase.
Glyma.01G200500.Wm82.a2.v1	1650.43	562.488	-1.55295	0.00110748	down	yes	Endonuclease/Exonuclease/phosphatase family. This large family of proteins includes magnesium dependent endonucleases and a large number of phosphatases involved in intracellular signalling. This family includes: AP endonuclease proteins EC:4.2.99.18, DNase I proteins EC:3.1.21.1, Synaptojanin an inositol-1,4,5-trisphosphate phosphatase EC:3.1.3.56, Sphingomyelinase EC:3.1.4.12 and Nocturnin.
Glyma.01G203200.Wm82.a2.v1	147.954	489.55	1.7263	1.05471e-05	up	yes	Protein of unknown function (DUF581). Family of uncharacterized proteins.
Glyma.01G203300.Wm82.a2.v1	150.544	510.943	1.76298	1.48366e-05	up	yes	Zinc finger, C3HC4 type (RING finger).
Glyma.01G204200.Wm82.a2.v1	692.853	117.64	-2.55818	6.7577e-09	down	yes	Protein kinase domain.
Glyma.01G204400.Wm82.a2.v1	18002.7	2536.8	-2.82713	0.000173442	down	yes	Divergent CCT motif. This short motif is found in a number of plant proteins. It appears to be related to the N-terminal half of the CCT motif. The CCT motif is about 45 amino acids long and contains a putative nuclear localisation signal within the second half of the CCT motif.
Glyma.01G206600.Wm82.a2.v1	919.719	372.902	-1.30239	1.98406e-05	down	yes	AP2 domain. This 60 amino acid residue domain can bind to DNA and is found in transcription factor proteins.
Glyma.01G210400.Wm82.a2.v1	33.617	235.74	2.80993	1.21451e-12	up	yes	lactate/malate dehydrogenase, NAD binding domain. L-lactate dehydrogenases are metabolic enzymes which catalyse the conversion of L-lactate to pyruvate, the last step in anaerobic glycolysis. L-2-hydroxyisocaproate dehydrogenases are also members of the family. Malate dehydrogenases catalyse the interconversion of malate to oxaloacetate. The enzyme participates in the citric acid cycle. L-lactate…
Glyma.01G212800.Wm82.a2.v1	645.036	152.131	-2.08406	0.0213848	down	yes	ACT domain. This family of domains generally have a regulatory role. ACT domains are linked to a wide range of metabolic enzymes that are regulated by amino acid concentration. Pairs of ACT domains bind specifically to a particular amino acid leading to regulation of the linked enzyme. The ACT domain is found in: D-3-phosphoglycerate dehydrogenase EC:1.1.1.95, which is inhibited by serine. Aspart…
Glyma.01G213500.Wm82.a2.v1	56.9832	127.206	1.15855	0.016267	up	yes	SNARE associated Golgi protein. This is a family of SNARE associated Golgi proteins. The yeast member of this family localizes with the t-SNARE Tlg2.
Glyma.01G214400.Wm82.a2.v1	93.6278	15.2305	-2.61998	4.72122e-08	down	yes	Pollen allergen. This family contains allergens lol PI, PII and PIII from Lolium perenne.
Glyma.01G217600.Wm82.a2.v1	20.5436	140.606	2.77489	0.00033825	up	yes	Thaumatin family.
Glyma.01G223600.Wm82.a2.v1	395.306	110.862	-1.8342	4.94693e-09	down	yes	Sodium/hydrogen exchanger family. Na/H antiporters are key transporters in maintaining the pH of actively metabolizing cells. The molecular mechanisms of antiport are unclear. These antiporters contain 10-12 transmembrane regions (M) at the amino-terminus and a large cytoplasmic region at the carboxyl terminus. The transmembrane regions M3-M12 share identity with other members of the family. The …
Glyma.01G225800.Wm82.a2.v1	345.201	162.603	-1.08608	0.0437188	down	yes	NAD dependent epimerase/dehydratase family. This family of proteins utilize NAD as a cofactor. The proteins in this family use nucleotide-sugar substrates for a variety of chemical reactions.
Glyma.01G232500.Wm82.a2.v1	1482.67	241.035	-2.62089	2.58618e-05	down	yes	Cellulose synthase. Cellulose, an aggregate of unbranched polymers of beta-1,4-linked glucose residues, is the major component of wood and thus paper, and is synthesized by plants, most algae, some bacteria and fungi, and even some animals. The genes that synthesize cellulose in higher plants differ greatly from the well-characterized genes found in Acetobacter and Agrobacterium sp. More correctl…
Glyma.01G234000.Wm82.a2.v1	203.149	534.677	1.39613	0.0491718	up	yes	PLATZ transcription factor. Plant AT-rich sequence and zinc-binding proteins (PLATZ) are zinc dependant DNA binding proteins. They bind to AT rich sequences and functions in transcriptional repression.
Glyma.01G235300.Wm82.a2.v1	67.0963	165.808	1.30521	0.00257459	up	yes	Endonuclease/Exonuclease/phosphatase family. This large family of proteins includes magnesium dependent endonucleases and a large number of phosphatases involved in intracellular signalling. This family includes: AP endonuclease proteins EC:4.2.99.18, DNase I proteins EC:3.1.21.1, Synaptojanin an inositol-1,4,5-trisphosphate phosphatase EC:3.1.3.56, Sphingomyelinase EC:3.1.4.12 and Nocturnin.
Glyma.01G235600.Wm82.a2.v1	4651.44	1845.98	-1.33329	0.000451045	down	yes	NADH:flavin oxidoreductase / NADH oxidase family.
Glyma.01G240500.Wm82.a2.v1	99.689	204.782	1.03858	0.0247464	up	yes	Protein of unknown function (DUF1395). This family consists of several hypothetical eukaryotic proteins of around 250 residues in length. The function of this family is unknown.
Glyma.01G243400.Wm82.a2.v1	44.5074	13.9211	-1.67678	0.00700037	down	yes	Serpentine type 7TM GPCR chemoreceptor Srh. Chemoreception is mediated in Caenorhabditis elegans by members of the seven-transmembrane G-protein-coupled receptor class (7TM GPCRs) of proteins which are of the serpentine type. Srh is part of the Str superfamily of chemoreceptors. Chemoperception is one of the central senses of soil nematodes like C. elegans which are otherwise 'blind' and 'deaf'.
Glyma.02G000300.Wm82.a2.v1	53.7617	147.735	1.45836	0.00560342	up	yes	Srg family chemoreceptor.
Glyma.02G000800.Wm82.a2.v1	527.852	65.5051	-3.01045	0.000118963	down	yes	Mating-type protein MAT alpha 1. This family includes Saccharomyces cerevisiae mating type protein alpha 1. Mat alpha 1 is a transcription activator which activates mating-type alpha-specific genes. MAT alpha 1 and MCM 1 bind cooperatively to PQ elements upstream of alpha-specific genes. Alpha 1 interacts in vivo with STE12, linking expression of alpha-specific genes to the alpha-pheromone (pfam0…
Glyma.02G001500.Wm82.a2.v1	911.09	226.521	-2.00795	1.93209e-15	down	yes	FAE1/Type III polyketide synthase-like protein. The members of this family are described as 3-ketoacyl-CoA synthases, type III polyketide synthases, fatty acid elongases and fatty acid condensing enzymes, and are found in both prokaryotic and eukaryotic (mainly plant) species. The region featured in this family contains the active site residues, as well as motifs involved in substrate binding.
Glyma.02G001700.Wm82.a2.v1	225.607	953.989	2.08016	5.03169e-05	up	yes	Protein of unknown function (DUF506). Family of uncharacterized plant proteins.
Glyma.02G002100.Wm82.a2.v1	91.8601	43.0577	-1.09317	0.0294653	down	yes	EF-hand domain pair.
Glyma.02G007300.Wm82.a2.v1	37.6746	3.72155	-3.33962	0.000346414	down	yes	AUX/IAA family. Transcription of the AUX/IAA family of genes is rapidly induced by the plant hormone auxin. Some members of this family are longer and contain an N terminal DNA binding domain. The function of this region is uncertain.
Glyma.02G008400.Wm82.a2.v1	83.8501	0.635003	-7.04491	0.0207334	down	yes	Pectinesterase.
Glyma.02G008500.Wm82.a2.v1	4644.1	706.767	-2.71609	9.19691e-07	down	yes	Protein tyrosine kinase.
Glyma.02G009500.Wm82.a2.v1	775.678	140.599	-2.46388	6.29064e-05	down	yes	Olfactory receptor. The members of this family are transmembrane olfactory receptors.
Glyma.02G012700.Wm82.a2.v1	1587.21	675.423	-1.23263	8.96708e-06	down	yes	bZIP transcription factor. The Pfam entry includes the basic region and the leucine zipper region.
Glyma.02G015200.Wm82.a2.v1	121.944	32.5898	-1.90373	1.85265e-06	down	yes	Granin (chromogranin or secretogranin).
Glyma.02G016100.Wm82.a2.v1	829.802	280.687	-1.56381	6.96114e-07	down	yes	AP2 domain. This 60 amino acid residue domain can bind to DNA and is found in transcription factor proteins.
Glyma.02G017100.Wm82.a2.v1	13549.2	4390.98	-1.6256	0.00514744	down	yes	Late embryogenesis abundant protein. Members of this family are similar to late embryogenesis abundant proteins. Members of the family have been isolated in a number of different screens. However, the molecular function of these proteins remains obscure.
Glyma.02G021600.Wm82.a2.v1	470.34	235.072	-1.0006	0.000922062	down	yes	Domain of unknown function (DUF1338). This domain is found in a variety of bacterial and fungal hypothetical proteins of unknown function. The structure of this domain has been solved by structural genomics. The structure implies a zinc-binding function, so it is a putative metal hydrolase (information derived from TOPSAN for PDB:3iuz).
Glyma.02G024000.Wm82.a2.v1	19.5921	3.14082	-2.64106	0.00950977	down	yes	TIR domain. The Toll/interleukin-1 receptor (TIR) homology domain is an intracellular signalling domain found in MyD88, interleukin 1 receptor and the Toll receptor. It contains three highly-conserved regions, and mediates protein-protein interactions between the Toll-like receptors (TLRs) and signal-transduction components. TIR-like motifs are also found in plant proteins thought to be involved …
Glyma.02G024200.Wm82.a2.v1	4407.64	1711.89	-1.36442	0.0243733	down	yes	Protein of unknown function (DUF569). Family of hypothetical proteins. Some family members contain a two copies of the region.
Glyma.02G024600.Wm82.a2.v1	3.01539	47.7228	3.98426	0.000382481	up	yes	Glutathione S-transferase, N-terminal domain.
Glyma.02G024800.Wm82.a2.v1	0.377444	11.5989	4.94158	0.00212838	up	yes	Glutathione S-transferase, N-terminal domain.
Glyma.02G025500.Wm82.a2.v1	50.5011	18.1779	-1.47413	0.0190327	down	yes	Helix-loop-helix DNA-binding domain.
Glyma.02G029900.Wm82.a2.v1	252.91	4.93877	-5.67833	7.61692e-22	down	yes	UDP-glucoronosyl and UDP-glucosyl transferase.
Glyma.02G031400.Wm82.a2.v1	36.3947	7.80001	-2.22218	0.00106902	down	yes	GDSL/SGNH-like Acyl-Esterase family found in Pmr5 and Cas1p. The PC-Esterase family is comprised of Cas1p, the Homo sapiens C7orf58, Arabidopsis thaliana PMR5 and a group of plant freezing resistance/coldacclimatization proteins typified by Arabidopsis thaliana ESKIMO1. animal FAM55D proteins, and animal FAM113 proteins. The PC-Esterase family has features that are both similar and different from…
Glyma.02G031600.Wm82.a2.v1	2970.08	489.435	-2.60131	4.90509e-11	down	yes	GDSL/SGNH-like Acyl-Esterase family found in Pmr5 and Cas1p. The PC-Esterase family is comprised of Cas1p, the Homo sapiens C7orf58, Arabidopsis thaliana PMR5 and a group of plant freezing resistance/coldacclimatization proteins typified by Arabidopsis thaliana ESKIMO1. animal FAM55D proteins, and animal FAM113 proteins. The PC-Esterase family has features that are both similar and different from…
Glyma.02G031900.Wm82.a2.v1	738.131	345.836	-1.09379	0.000132001	down	yes	GDSL/SGNH-like Acyl-Esterase family found in Pmr5 and Cas1p. The PC-Esterase family is comprised of Cas1p, the Homo sapiens C7orf58, Arabidopsis thaliana PMR5 and a group of plant freezing resistance/coldacclimatization proteins typified by Arabidopsis thaliana ESKIMO1. animal FAM55D proteins, and animal FAM113 proteins. The PC-Esterase family has features that are both similar and different from…
Glyma.02G037100.Wm82.a2.v1	3685.02	1220.54	-1.59415	0.000420394	down	yes	Protein tyrosine kinase.
Glyma.02G038400.Wm82.a2.v1	217.165	36.4742	-2.57384	8.51008e-14	down	yes	Adaptin N terminal region. This family consists of the N terminal region of various alpha, beta and gamma subunits of the AP-1, AP-2 and AP-3 adaptor protein complexes. The adaptor protein (AP) complexes are involved in the formation of clathrin-coated pits and vesicles. The N-terminal region of the various adaptor proteins (APs) is constant by comparison to the C-terminal which is variable withi…
Glyma.02G042300.Wm82.a2.v1	2.03562	17.1719	3.07651	0.0130876	up	yes	Strictosidine synthase. Strictosidine synthase (E.C. 4.3.3.2) is a key enzyme in alkaloid biosynthesis. It catalyses the condensation of tryptamine with secologanin to form strictosidine.
Glyma.02G047700.Wm82.a2.v1	365.354	174.108	-1.06932	0.000383103	down	yes	Uroporphyrinogen-III synthase HemD. This family consists of uroporphyrinogen-III synthase HemD EC:4.2.1.75 also known as Hydroxymethylbilane hydrolyase (cyclizing) from eukaryotes, bacteria and archaea. This enzyme catalyses the reaction: Hydroxymethylbilane <=> uroporphyrinogen-III + H(2)O. Some members of this family are multi-functional proteins possessing other enzyme activities related to po…
Glyma.02G048400.Wm82.a2.v1	95.4607	33.9505	-1.49147	0.00251202	down	yes	non-haem dioxygenase in morphine synthesis N-terminal. This is the highly conserved N-terminal region of proteins with 2-oxoglutarate/Fe(II)-dependent dioxygenase activity.
Glyma.02G053900.Wm82.a2.v1	615.493	38.4097	-4.0022	1.39099e-06	down	yes	SAM dependent carboxyl methyltransferase. This family of plant methyltransferases contains enzymes that act on a variety of substrates including salicylic acid, jasmonic acid and 7-Methylxanthine. Caffeine is synthesized through sequential three-step methylation of xanthine derivatives at positions 7-N, 3-N, and 1-N. The protein 7-methylxanthine methyltransferase (designated as CaMXMT) catalyses …
Glyma.02G054800.Wm82.a2.v1	1761.09	597.3	-1.55994	5.98722e-08	down	yes	Histidine biosynthesis protein. Proteins involved in steps 4 and 6 of the histidine biosynthesis pathway are contained in this family. Histidine is formed by several complex and distinct biochemical reactions catalysed by eight enzymes. The enzymes in this Pfam entry are called His6 and His7 in eukaryotes and HisA and HisF in prokaryotes. The structure of HisA is known to be a TIM barrel fold. In…
Glyma.02G055000.Wm82.a2.v1	296.815	85.6953	-1.79228	1.57857e-08	down	yes	Serpentine type 7TM GPCR chemoreceptor Srz. Chemoreception is mediated in Caenorhabditis elegans by members of the seven-transmembrane G-protein-coupled receptor class (7TM GPCRs) of proteins which are of the serpentine type. Srz is a solo families amongst the superfamilies of chemoreceptors. Chemoperception is one of the central senses of soil nematodes like C. elegans which are otherwise 'blind…
Glyma.02G055500.Wm82.a2.v1	1808.77	749.584	-1.27084	0.0117252	down	yes	U-box domain. This domain is related to the Ring finger pfam00097 but lacks the zinc binding residues.
Glyma.02G063300.Wm82.a2.v1	34.1759	99.3302	1.53925	0.0078079	up	yes	Alpha/beta hydrolase family. This family contains alpha/beta hydrolase enzymes of diverse specificity.
Glyma.02G063900.Wm82.a2.v1	204.611	844.324	2.04491	2.26418e-08	up	yes	Mlo family. A family of plant integral membrane proteins, first discovered in barley. Mutants lacking wild-type Mlo proteins show broad spectrum resistance to the powdery mildew fungus, and dysregulated cell death control, with spontaneous cell death in response to developmental or abiotic stimuli. Thus wild-type Mlo proteins are thought to be inhibitors of cell death whose deficiency lowers the …
Glyma.02G068900.Wm82.a2.v1	25.8288	3.15866	-3.03159	0.0411216	down	yes	Glycosyl hydrolases family 16.
Glyma.02G072300.Wm82.a2.v1	202.507	83.0244	-1.28637	0.0143625	down	yes	Protein of unknown function (DUF1353). This family consists of several hypothetical bacterial proteins of around 100 residues in length. The function of this family is unknown.
Glyma.02G072600.Wm82.a2.v1	935.081	287.233	-1.70287	1.00639e-10	down	yes	Thioredoxin. Thioredoxins are small enzymes that participate in redox reactions, via the reversible oxidation of an active centre disulfide bond. Some members with only the active site are not separated from the noise.
Glyma.02G073900.Wm82.a2.v1	80.6646	27.6852	-1.54282	0.00168402	down	yes	GATA zinc finger. This domain uses four cysteine residues to coordinate a zinc ion. This domain binds to DNA. Two GATA zinc fingers are found in the GATA transcription factors. However there are several proteins which only contains a single copy of the domain.
Glyma.02G075000.Wm82.a2.v1	35.8051	12.0681	-1.56897	0.0379076	down	yes	Sugar (and other) transporter.
Glyma.02G080200.Wm82.a2.v1	53.8281	10.1973	-2.40018	3.96497e-05	down	yes	AP2 domain. This 60 amino acid residue domain can bind to DNA and is found in transcription factor proteins.
Glyma.02G083700.Wm82.a2.v1	652.029	61.5138	-3.40595	4.03973e-13	down	yes	TIM21. TIM21 interacts with the outer mitochondrial TOM complex and promotes the insertion of proteins into the inner mitochondrial membrane.
Glyma.02G092500.Wm82.a2.v1	110.682	40.5534	-1.44852	0.00218151	down	yes	Domain of unknown function (DUF588). This family of plant proteins contains a domain that may have a catalytic activity. It has a conserved arginine and aspartate that could form an active site. These proteins are predicted to contain 3 or 4 transmembrane helices.
Glyma.02G094500.Wm82.a2.v1	271.484	53.1233	-2.35345	9.54874e-14	down	yes	C2H2-type zinc finger.
Glyma.02G098600.Wm82.a2.v1	929.873	257.562	-1.85211	6.97894e-09	down	yes	BRO1-like domain. This domain is found in a number proteins including Rhophilin and BRO1. It is known to have a role in endosomal targeting. ESCRT-III subunit Snf7 binds to a conserved hydrophobic patch in the BRO1 domain that is required for protein complex formation and for the protein-sorting function of BRO1.
Glyma.02G100300.Wm82.a2.v1	1097.85	339.841	-1.69175	9.9313e-06	down	yes	Protein kinase domain.
Glyma.02G104300.Wm82.a2.v1	7323.94	1622.74	-2.17419	5.35475e-07	down	yes	UDP-glucoronosyl and UDP-glucosyl transferase.
Glyma.02G104500.Wm82.a2.v1	2726.43	619.844	-2.13704	4.29686e-15	down	yes	UDP-glucoronosyl and UDP-glucosyl transferase.
Glyma.02G104600.Wm82.a2.v1	558.086	1126.23	1.01294	0.00277373	up	yes	UDP-glucoronosyl and UDP-glucosyl transferase.
Glyma.02G105600.Wm82.a2.v1	1987.13	805.178	-1.30331	2.59729e-06	down	yes	Kelch motif. The kelch motif was initially discovered in Kelch. In this protein there are six copies of the motif. It has been shown that the Drosophila ring canal kelch protein is related to Galactose Oxidase for which a structure has been solved. The kelch motif forms a beta sheet. Several of these sheets associate to form a beta propeller structure as found in pfam00064, pfam00400 and pfam0041…
Glyma.02G106100.Wm82.a2.v1	2174.33	160.594	-3.75908	1.28592e-14	down	yes	Mitochondrial carrier protein.
Glyma.02G106200.Wm82.a2.v1	97.6139	45.4624	-1.10241	0.0221187	down	yes	RNA pol II promoter Fmp27 protein domain. Fmp27_WPPW is a conserved domain of a family of proteins involved in RNA polymerase II transcription initiation. It contains characteristic HQR and WPPW sequence motifs. and is towards the C-terminal in members which contain Fmp27_SW pfam10305.
Glyma.02G106900.Wm82.a2.v1	2472.29	806.007	-1.61699	6.7577e-09	down	yes	Putative S-adenosyl-L-methionine-dependent methyltransferase. This family is a putative S-adenosyl-L-methionine (SAM)-dependent methyltransferase.
Glyma.02G107300.Wm82.a2.v1	95.9621	29.8624	-1.68414	0.000110888	down	yes	ZF-HD protein dimerization region. This family of proteins has are plant transcription factors, and have been named ZF-HD for zinc finger homeodomain proteins, on the basis of similarity to proteins of known structure. This region is thought to be involved in the formation of homo and heterodimers, and may form a zinc finger.
Glyma.02G107500.Wm82.a2.v1	1104.46	468.277	-1.23791	3.41056e-05	down	yes	Protein of unknown function (DUF3675). This domain family is found in eukaryotes, and is approximately 120 amino acids in length. The family is found in association with pfam00097. There are two completely conserved residues (R and L) that may be functionally important.
Glyma.02G109800.Wm82.a2.v1	174.738	676.052	1.95194	2.46776e-08	up	yes	No apical meristem (NAM) protein. This is a family of no apical meristem (NAM) proteins these are plant development proteins. Mutations in NAM result in the failure to develop a shoot apical meristem in petunia embryos. NAM is indicated as having a role in determining positions of meristems and primordial. One member of this family NAP (NAC-like, activated by AP3/PI) is encoded by the target gene…
Glyma.02G116400.Wm82.a2.v1	86.1822	248.981	1.53057	3.86081e-05	up	yes	Ureide permease. Heterocyclic nitrogen compounds may serve as nitrogen sources or nitrogen transport compounds in plants that are not able to fix nitrogen. This family represents ureide permease, a transporter of a wide spectrum of oxo derivatives of heterocyclic nitrogen compounds, including allantoin, uric acid and xanthine; it has 10 putative transmembrane domains with a large cytosolic centra…
Glyma.02G118500.Wm82.a2.v1	489.601	142.507	-1.78057	3.81022e-07	down	yes	Protein of unknown function (DUF1675). The members of this family are sequences derived from hypothetical plant proteins of unknown function. One member of this family is annotated as a putative RNA-binding protein, but no evidence was found to support this.
Glyma.02G119300.Wm82.a2.v1	32.6136	11.2241	-1.53887	0.0462245	down	yes	Cytochrome b(N-terminal)/b6/petB.
Glyma.02G121300.Wm82.a2.v1	398.431	187.171	-1.08997	0.000368042	down	yes	SBP domain. SBP domains (for SQUAMOSA-pROMOTER BINDING PROTEIN) are found in plant proteins. It is a sequence specific DNA-binding domain. Members of family probably function as transcription factors involved in the control of early flower development. The domain contains 10 conserved cysteine and histidine residues that probably are zinc ligands.
Glyma.02G121900.Wm82.a2.v1	45.6903	10.6404	-2.10233	0.00499356	down	yes	Protein tyrosine kinase.
Glyma.02G125600.Wm82.a2.v1	1486.13	217.95	-2.76949	0.000736217	down	yes	GH3 auxin-responsive promoter.
Glyma.02G128800.Wm82.a2.v1	1790.54	490.14	-1.86913	0.0014175	down	yes	Protein of unknown function (DUF1262). This family represents a conserved region within a number of proteins of unknown function that seem to be specific to Arabidopsis thaliana. Note that some family members contain more than one copy of this region.
Glyma.02G129100.Wm82.a2.v1	109.158	49.0694	-1.15352	0.0149424	down	yes	Helix-loop-helix DNA-binding domain.
Glyma.02G129300.Wm82.a2.v1	4113.02	684.157	-2.5878	1.3494e-05	down	yes	Protein kinase domain.
Glyma.02G132500.Wm82.a2.v1	641.798	50.9922	-3.65377	0.0372083	down	yes	AP2 domain. This 60 amino acid residue domain can bind to DNA and is found in transcription factor proteins.
Glyma.02G133600.Wm82.a2.v1	456.165	997.058	1.12812	0.0030628	up	yes	Eukaryotic protein of unknown function (DUF829). This family consists of several uncharacterized eukaryotic proteins.
Glyma.02G133900.Wm82.a2.v1	1348.59	567.024	-1.24997	1.66876e-05	down	yes	alpha/beta hydrolase fold. This catalytic domain is found in a very wide range of enzymes.
Glyma.02G135800.Wm82.a2.v1	74.6694	303.861	2.02482	0.00106396	up	yes	Borrelia ORF-A. This protein is encoded by an open reading frame in plasmid borne DNA repeats of Borrelia species. This protein is known as ORF-A. The function of this putative protein is unknown.
Glyma.02G140300.Wm82.a2.v1	16.9156	47.3065	1.48368	0.0350474	up	yes	SBF-like CPA transporter family (DUF4137). These family members are membrane transporter proteins of the CPA and AT superfamily.
Glyma.02G141400.Wm82.a2.v1	169.267	56.4218	-1.58497	7.52624e-06	down	yes	PRA1 family protein. This family includes the PRA1 (Prenylated rab acceptor) protein which is a Rab guanine dissociation inhibitor (GDI) displacement factor. This family also includes the glutamate transporter EAAC1 interacting protein GTRAP3-18.
Glyma.02G142500.Wm82.a2.v1	62.5534	24.2105	-1.36945	0.0213542	down	yes	AUX/IAA family. Transcription of the AUX/IAA family of genes is rapidly induced by the plant hormone auxin. Some members of this family are longer and contain an N terminal DNA binding domain. The function of this region is uncertain.
Glyma.02G143100.Wm82.a2.v1	101.492	276.228	1.44449	0.00837853	up	yes	Protein of unknown function (DUF506). Family of uncharacterized plant proteins.
Glyma.02G146100.Wm82.a2.v1	11.5824	52.0563	2.16813	0.00669083	up	yes	Protein of unknown function (DUF581). Family of uncharacterized proteins.
Glyma.02G146700.Wm82.a2.v1	19.5202	64.6747	1.72823	0.00378952	up	yes	Plant protein of unknown function (DUF868). This family consists of several hypothetical proteins from Arabidopsis thaliana and Oryza sativa. The function of this family is unknown.
Glyma.02G147200.Wm82.a2.v1	390.564	120.798	-1.69296	0.00913367	down	yes	WPP domain.
Glyma.02G148200.Wm82.a2.v1	382.352	55.8039	-2.77646	4.34462e-10	down	yes	Xylanase inhibitor C-terminal. The N- and C-termini of the members of this family are jointly necessary for creating the catalytic pocket necessary for cleaving xylasnase. Phytopathogens produce xylanase that destroys plant cells, so its destruction through proteolysis is vital for plant-survival.
Glyma.02G149000.Wm82.a2.v1	58.1367	169.821	1.54649	0.00598746	up	yes	DVL family. This family consists of the DVL family of proteins. In a gain-of-function genetic screen for genes that influence fruit development in Arabidopsis, DEVIL (DVL) gene was identified. DVL is a small protein and overexpression of the protein results in pleiotropic phenotypes featured by shortened stature, rounder rosette leaves, clustered inflorescences, shortened pedicles, and siliques w…
Glyma.02G151900.Wm82.a2.v1	9.05448	0.299659	-4.91724	0.00459542	down	yes	BAF1 / ABF1 chromatin reorganizing factor. ABF1 is a sequence-specific DNA binding protein involved in transcription activation, gene silencing and initiation of DNA replication. ABF1 is known to remodel chromatin, and it is proposed that it mediates its effects on transcription and gene expression by modifying local chromatin architecture. These functions require a conserved stretch of 20 amino …
Glyma.02G152800.Wm82.a2.v1	267.005	695.759	1.38172	0.0141731	up	yes	F-box-like. This is an F-box-like family.
Glyma.02G158200.Wm82.a2.v1	2117.54	963.264	-1.13639	8.67092e-05	down	yes	Peptidase inhibitor I9. This family includes the proteinase B inhibitor from Saccharomyces cerevisiae and the activation peptides from peptidases of the subtilisin family. The subtilisin propeptides are known to function as molecular chaperones, assisting in the folding of the mature peptidase, but have also been shown to act as 'temporary inhibitors'.
Glyma.02G158300.Wm82.a2.v1	225.046	27.2948	-3.04352	1.31131e-09	down	yes	MatE. The MatE domain
Glyma.02G159200.Wm82.a2.v1	412.329	165.362	-1.31817	0.006841	down	yes	short chain dehydrogenase. This family contains a wide variety of dehydrogenases.
Glyma.02G160000.Wm82.a2.v1	407.781	75.6929	-2.42956	4.19935e-11	down	yes	Domain of unknown function (DUF4283). This domain family is found in plants, and is approximately 100 amino acids in length. Considering the very diverse range of other domains it is associated with it is possible that this domain is a binding/guiding region. There are two highly conserved tryptophan residues.
Glyma.02G161200.Wm82.a2.v1	268.699	97.309	-1.46534	0.00763077	down	yes	Thioredoxin. Thioredoxins are small enzymes that participate in redox reactions, via the reversible oxidation of an active centre disulfide bond. Some members with only the active site are not separated from the noise.
Glyma.02G165300.Wm82.a2.v1	449.08	206.324	-1.12206	0.000470219	down	yes	Pyruvate kinase, barrel domain. This domain of the is actually a small beta-barrel domain nested within a larger TIM barrel. The active site is found in a cleft between the two domains.
Glyma.02G170400.Wm82.a2.v1	17.8912	3.70371	-2.27221	0.0213542	down	yes	7 transmembrane receptor (rhodopsin family). This family contains, amongst other G-protein-coupled receptors (GCPRs), members of the opsin family, which have been considered to be typical members of the rhodopsin superfamily. They share several motifs, mainly the seven transmembrane helices, GCPRs of the rhodopsin superfamily. All opsins bind a chromophore, such as 11-cis-retinal. The function of…
Glyma.02G171100.Wm82.a2.v1	328.055	144.251	-1.18536	0.00032603	down	yes	Activator of Hsp90 ATPase, N-terminal. Members of this family, which are predominantly found in the protein 'Activator of Hsp90 ATPase' adopt a secondary structure consisting of an N-terminal alpha-helix leading into a four-stranded meandering antiparallel beta-sheet, followed by a C-terminal alpha-helix. The two helices are packed together, with the beta-sheet curving around them. They bind to t…
Glyma.02G176000.Wm82.a2.v1	45.3774	103.885	1.19494	0.0253128	up	yes	Ras family. Includes sub-families Ras, Rab, Rac, Ral, Ran, Rap Ypt1 and more. Shares P-loop motif with GTP_EFTU, arf and myosin_head. See pfam00009 pfam00025, pfam00063. As regards Rab GTPases, these are important regulators of vesicle formation, motility and fusion. They share a fold in common with all Ras GTPases: this is a six-stranded beta-sheet surrounded by five alpha-helices.
Glyma.02G182200.Wm82.a2.v1	36.6742	90.8817	1.30922	0.024695	up	yes	Protein tyrosine kinase.
Glyma.02G183000.Wm82.a2.v1	1.37623	31.641	4.523	1.89554e-06	up	yes	Glycosyl hydrolases family 28. Glycosyl hydrolase family 28 includes polygalacturonase EC:3.2.1.15 as well as rhamnogalacturonase A(RGase A), EC:3.2.1.-. These enzymes is important in cell wall metabolizm.
Glyma.02G184300.Wm82.a2.v1	90.7566	30.9815	-1.5506	0.0025741	down	yes	NB-ARC domain.
Glyma.02G184900.Wm82.a2.v1	28.4225	9.07076	-1.64774	0.0321875	down	yes	NUC173 domain. This is the central domain of of novel family of hypothetical nucleolar proteins.
Glyma.02G190900.Wm82.a2.v1	35.9438	98.3032	1.45149	0.00505812	up	yes	Mammalian taste receptor protein (TAS2R). This family consists of several forms of mammalian taste receptor proteins (TAS2Rs). TAS2Rs are G protein-coupled receptors expressed in subsets of taste receptor cells of the tongue and palate epithelia and are organized in the genome in clusters. The proteins are genetically linked to loci that influence bitter perception in mice and humans.
Glyma.02G193700.Wm82.a2.v1	1415.1	2848.15	1.00912	0.00606265	up	yes	N-terminal C2 in EEIG1 and EHBP1 proteins. This version of the C2 domain was initally identified in the vertebrate estrogen early-induced gene 1 (EEIG1), and its Drosophila ortholog required for uptake of dsRNA via the endocytotic machinery to induce RNAi silencing. It is also in C.elegans ortholog Sym-3 (SYnthetic lethal with Mec-3) and the mammalian protein EHBP1 (EH domain Binding Protein-1) t…
Glyma.02G195500.Wm82.a2.v1	2210.98	244.93	-3.17424	0.000282051	down	yes	Helicase associated domain (HA2). This presumed domain is about 90 amino acid residues in length. It is found is a diverse set of RNA helicases. Its function is unknown, however it seems likely to be involved in nucleic acid binding.
Glyma.02G205800.Wm82.a2.v1	13.4655	1.88866	-2.83384	0.00947995	down	yes	Cellulose synthase. Cellulose, an aggregate of unbranched polymers of beta-1,4-linked glucose residues, is the major component of wood and thus paper, and is synthesized by plants, most algae, some bacteria and fungi, and even some animals. The genes that synthesize cellulose in higher plants differ greatly from the well-characterized genes found in Acetobacter and Agrobacterium sp. More correctl…
Glyma.02G207000.Wm82.a2.v1	137.855	64.7468	-1.09027	0.00845436	down	yes	Haemolysin-III related. Members of this family are integral membrane proteins. This family includes a protein with hemolytic activity from Bacillus cereus. It has been proposed that YOL002c encodes a Saccharomyces cerevisiae protein that plays a key role in metabolic pathways that regulate lipid and phosphate metabolizm. In eukaryotes, members are seven-transmembrane pass molecules found to encod…
Glyma.02G209400.Wm82.a2.v1	176.225	70.3093	-1.32563	0.0171049	down	yes	Amino acid permease.
Glyma.02G210000.Wm82.a2.v1	27.2143	88.0658	1.69422	0.00508445	up	yes	Spore germination protein.
Glyma.02G210300.Wm82.a2.v1	411.452	52.9717	-2.95743	3.20104e-17	down	yes	Phage capsid scaffolding protein (GPO) serine peptidase. This family consists of several bacteriophage capsid scaffolding proteins (GPO) and some related bacterial sequences. GPO is thought to function in both the assembly of proheads and the cleavage of GPN. The family is found to function as a serine peptidase, with a conserved Asp, His and Ser catalytic triad, as in subtilisin, and as represen…
Glyma.02G210800.Wm82.a2.v1	124.133	28.1358	-2.14141	5.32658e-08	down	yes	2OG-Fe(II) oxygenase superfamily. This family contains members of the 2-oxoglutarate (2OG) and Fe(II)-dependent oxygenase superfamily. This family includes the C-terminal of prolyl 4-hydroxylase alpha subunit. The holoenzyme has the activity EC:1.14.11.2 catalyzing the reaction: Procollagen L-proline + 2-oxoglutarate + O2 <=> procollagen trans- 4-hydroxy-L-proline + succinate + CO2. The full enzy…
Glyma.02G211600.Wm82.a2.v1	190.4	50.0152	-1.9286	0.0234454	down	yes	Serine hydrolase (FSH1). This is a family of serine hydrolases.
Glyma.02G211700.Wm82.a2.v1	1358.24	310.789	-2.12773	4.45068e-07	down	yes	Mitochondrial carrier protein.
Glyma.02G213500.Wm82.a2.v1	36.8089	115.801	1.65352	0.00158819	up	yes	Domain of unknown function (DUF296). This putative domain is found in proteins that contain AT-hook motifs pfam02178, which strongly suggests a DNA-binding function for the proteins as a whole. There are three highly conserved histidine residues, eg at 117, 119 and 133 in Reut_B5223, which should be a structurally conserved metal-binding unit, based on structural comparison with known metal-bindi…
Glyma.02G214400.Wm82.a2.v1	313.403	1062.83	1.76182	3.2126e-05	up	yes	Firmicute fructose-1,6-bisphosphatase. This family consists of several bacterial fructose-1,6-bisphosphatase proteins (EC:3.1.3.11) which seem to be specific to phylum Firmicutes. Fructose-1,6-bisphosphatase (FBPase) is a well known enzyme involved in gluconeogenesis. This family does not seem to be structurally related to pfam00316.
Glyma.02G220700.Wm82.a2.v1	88.5831	204.11	1.20424	0.00218221	up	yes	Autophagy-related protein 13. Members of this family of phosphoproteins are involved in cytoplasm to vacuole transport (Cvt), and more specifically in Cvt vesicle formation. They are probably involved in the switching machinery regulating the conversion between the Cvt pathway and autophagy. Finally, ATG13 is also required for glycogen storage.
Glyma.02G223100.Wm82.a2.v1	46.5028	107.605	1.21035	0.0419522	up	yes	Armadillo/beta-catenin-like repeat. Approx. 40 amino acid repeat. Tandem repeats form super-helix of helices that is proposed to mediate interaction of beta-catenin with its ligands. CAUTION: This family does not contain all known armadillo repeats.
Glyma.02G223600.Wm82.a2.v1	70.4894	173.928	1.30301	0.0175217	up	yes	Ring finger domain.
Glyma.02G226500.Wm82.a2.v1	17.5272	1.25365	-3.80539	0.000312177	down	yes	Sodium/calcium exchanger protein. This is a family of sodium/calcium exchanger integral membrane proteins. This family covers the integral membrane regions of the proteins. Sodium/calcium exchangers regulate intracellular Ca2+ concentrations in many cells; cardiac myocytes, epithelial cells, neurons retinal rod photoreceptors and smooth muscle cells. Ca2+ is moved into or out of the cytosol depen…
Glyma.02G228300.Wm82.a2.v1	65.3362	27.6718	-1.23946	0.0281694	down	yes	Protein kinase domain.
Glyma.02G228500.Wm82.a2.v1	25.3636	71.6896	1.499	0.029291	up	yes	K+ potassium transporter. This is a family of K+ potassium transporters that are conserved across phyla, having both bacterial (KUP), yeast (HAK), and plant (AtKT) sequences as members.
Glyma.02G229400.Wm82.a2.v1	198.006	88.7097	-1.15838	0.00115588	down	yes	TPR repeat.
Glyma.02G236800.Wm82.a2.v1	1014.24	387.193	-1.38927	9.28434e-05	down	yes	AP2 domain. This 60 amino acid residue domain can bind to DNA and is found in transcription factor proteins.
Glyma.02G238500.Wm82.a2.v1	292.977	9.7407	-4.91062	4.81168e-09	down	yes	Protein of unknown function, DUF607. This family represents a conserved region found in several uncharacterized eukaryotic proteins.
Glyma.02G239100.Wm82.a2.v1	38.9076	13.6787	-1.50812	0.0216163	down	yes	Late embryogenesis abundant protein. Different types of LEA proteins are expressed at different stages of late embryogenesis in higher plant seed embryos and under conditions of dehydration stress. The function of these proteins is unknown. This family represents a group of LEA proteins that appear to be distinct from those in pfam02987. The family DUF1511, pfam07427, has now been merged into thi…
Glyma.02G239500.Wm82.a2.v1	104.939	339.431	1.69356	0.000143487	up	yes	AMP-binding enzyme.
Glyma.02G239800.Wm82.a2.v1	7.76978	41.8049	2.42773	0.00838592	up	yes	Fijivirus P9-2 protein. This family consists of several Fijivirus specific P9-2 proteins from Rice black streaked dwarf virus (RBSDV) and Fiji disease virus. The function of this family is unknown.
Glyma.02G251900.Wm82.a2.v1	1858.95	579.603	-1.68135	9.92473e-10	down	yes	Mitochondrial carrier protein.
Glyma.02G254300.Wm82.a2.v1	136.228	542.129	1.99261	3.4524e-10	up	yes	DUF939 C-terminal domain. This region is a presumed intracellular domain found in a set of bacterial presumed transporter proteins. The region is about 160 amino acids in length.
Glyma.02G254400.Wm82.a2.v1	571.724	1492.53	1.38437	0.000119997	up	yes	Sfi1 spindle body protein. This is a family of fungal spindle pole body proteins that play a role in spindle body duplication. They contain binding sites for calmodulin-like proteins called centrins which are present in microtubule-organizing centres.
Glyma.02G257700.Wm82.a2.v1	1191.69	121.917	-3.28905	8.04677e-05	down	yes	non-haem dioxygenase in morphine synthesis N-terminal. This is the highly conserved N-terminal region of proteins with 2-oxoglutarate/Fe(II)-dependent dioxygenase activity.
Glyma.02G259300.Wm82.a2.v1	13.4505	64.6828	2.26573	0.0107743	up	yes	Peroxidase.
Glyma.02G260100.Wm82.a2.v1	1228.54	605.61	-1.02049	0.0122037	down	yes	Transmembrane amino acid transporter protein. This transmembrane region is found in many amino acid transporters including UNC-47 and MTR. UNC-47 encodes a vesicular amino butyric acid (GABA) transporter, (VGAT). UNC-47 is predicted to have 10 transmembrane domains. MTR is a N system amino acid transporter system protein involved in methyltryptophan resistance. Other members of this family includ…
Glyma.02G260800.Wm82.a2.v1	2138.72	495.791	-2.10894	0.000501421	down	yes	Mammalian taste receptor protein (TAS2R). This family consists of several forms of mammalian taste receptor proteins (TAS2Rs). TAS2Rs are G protein-coupled receptors expressed in subsets of taste receptor cells of the tongue and palate epithelia and are organized in the genome in clusters. The proteins are genetically linked to loci that influence bitter perception in mice and humans.
Glyma.02G261900.Wm82.a2.v1	165.93	485.577	1.54913	3.46731e-05	up	yes	Polyketide cyclase / dehydrase and lipid transport. This family contains polyketide cylcases/dehydrases which are enzymes involved in polyketide synthesis. It also includes other proteins of the START superfamily.
Glyma.02G262100.Wm82.a2.v1	50.3458	17.2849	-1.54236	0.0237152	down	yes	GDSL/SGNH-like Acyl-Esterase family found in Pmr5 and Cas1p. The PC-Esterase family is comprised of Cas1p, the Homo sapiens C7orf58, Arabidopsis thaliana PMR5 and a group of plant freezing resistance/coldacclimatization proteins typified by Arabidopsis thaliana ESKIMO1. animal FAM55D proteins, and animal FAM113 proteins. The PC-Esterase family has features that are both similar and different from…
Glyma.02G268200.Wm82.a2.v1	215.2	33.1378	-2.69913	0.0178599	down	yes	2OG-Fe(II) oxygenase superfamily. This family contains members of the 2-oxoglutarate (2OG) and Fe(II)-dependent oxygenase superfamily. This family includes the C-terminal of prolyl 4-hydroxylase alpha subunit. The holoenzyme has the activity EC:1.14.11.2 catalyzing the reaction: Procollagen L-proline + 2-oxoglutarate + O2 <=> procollagen trans- 4-hydroxy-L-proline + succinate + CO2. The full enzy…
Glyma.02G276100.Wm82.a2.v1	7.84606	45.5524	2.53749	0.00222531	up	yes	Protein of unknown function (DUF819). This family contains proteins of unknown function from archaeal, bacterial and plant species.
Glyma.02G277900.Wm82.a2.v1	91.9785	188.85	1.03787	0.0463653	up	yes	HMGL-like. This family contains a diverse set of enzymes. These include various aldolases and a region of pyruvate carboxylase.
Glyma.02G279600.Wm82.a2.v1	1016.56	247.997	-2.0353	6.26063e-07	down	yes	Phage integrase SAM-like domain. A family of uncharacterized proteins found by clustering human gut metagenomic sequences. This family appears related to the N-terminal domain of phage integrases.
Glyma.02G280100.Wm82.a2.v1	39.8159	8.66107	-2.20073	0.0057986	down	yes	Domain of unknown function (DUF4228). This domain is found in plants. The function is not known.
Glyma.02G280800.Wm82.a2.v1	1356.44	576.093	-1.23545	7.83732e-06	down	yes	Magnesium transporter NIPA. NIPA (nonimprinted in Prader-Willi/Angelman syndrome) is a family of integral membrane proteins which function as magnesium transporters.
Glyma.02G285900.Wm82.a2.v1	16.9875	58.9462	1.79492	0.00457512	up	yes	WRKY DNA -binding domain.
Glyma.02G292100.Wm82.a2.v1	564.344	96.5535	-2.54717	1.0396e-05	down	yes	Region of unknown function (DUF2417). This is a region of a family of proteins conserved in fungi some of whose members also have the Abhydrolase_1, pfam00561, domain in their sequence. The function of this region is not known.
Glyma.02G294800.Wm82.a2.v1	40.8413	98.1449	1.26488	0.0281298	up	yes	F-box domain. This domain is approximately 50 amino acids long, and is usually found in the N-terminal half of a variety of proteins. Two motifs that are commonly found associated with the F-box domain are the leucine rich repeats (LRRs; pfam00560 and pfam07723) and the WD repeat (pfam00400). The F-box domain has a role in mediating protein-protein interactions in a variety of contexts, such as p…
Glyma.02G297200.Wm82.a2.v1	91.6565	31.4804	-1.54179	0.00206127	down	yes	Protein kinase domain.
Glyma.02G297700.Wm82.a2.v1	554.738	65.1609	-3.08973	2.79205e-09	down	yes	GRAS domain family. Proteins in the GRAS (GAI, RGA, SCR) family are known as major players in gibberellin (GA) signaling, which regulates various aspects of plant growth and development. Mutation of the SCARECROW (SCR) gene results in a radial pattern defect, loss of a ground tissue layer, in the root. The PAT1 protein is involved in phytochrome A signal transduction. A sequence, structure and ev…
Glyma.02G298500.Wm82.a2.v1	1768.72	772.913	-1.19432	0.0145718	down	yes	ABC transporter transmembrane region. This family represents a unit of six transmembrane helices. Many members of the ABC transporter family (pfam00005) have two such regions.
Glyma.02G301500.Wm82.a2.v1	73.0819	149	1.02773	0.0287746	up	yes	Sucrase/ferredoxin-like. This family contains a number of bacterial and eukaryotic proteins approximately 400 residues long that resemble ferredoxin and appear to have sucrolytic activity.
Glyma.02G305500.Wm82.a2.v1	11.3721	87.1721	2.93837	0.00299015	up	yes	Protein of unknown function (DUF1461). This family contains a number of hypothetical bacterial proteins of unknown function approximately 200 residues long. These are possibly integral membrane proteins.
Glyma.02G307300.Wm82.a2.v1	50.047	171.553	1.7773	0.0153782	up	yes	Aldo/keto reductase family. This family includes a number of K+ ion channel beta chain regulatory domains - these are reported to have oxidoreductase activity.
Glyma.02G307400.Wm82.a2.v1	120.165	245.451	1.03043	0.0140378	up	yes	Protein of unknown function (DUF3747). This family of proteins is found in bacteria. Proteins in this family are typically between 215 and 413 amino acids in length. There is a conserved DSNGYS sequence motif.
Glyma.02G311100.Wm82.a2.v1	18.4655	2.16973	-3.08925	0.00223159	down	yes	C2H2-type zinc finger.
Glyma.02G311200.Wm82.a2.v1	1903.23	783.808	-1.27988	0.000242126	down	yes	Protein tyrosine kinase.
Glyma.02G311800.Wm82.a2.v1	2099.4	970.076	-1.1138	0.0017488	down	yes	Protein kinase domain.
Glyma.03G001800.Wm82.a2.v1	474.144	185.552	-1.3535	1.06979e-06	down	yes	Thioredoxin. Thioredoxins are small enzymes that participate in redox reactions, via the reversible oxidation of an active centre disulfide bond. Some members with only the active site are not separated from the noise.
Glyma.03G002900.Wm82.a2.v1	1030.99	467.846	-1.13993	0.00175201	down	yes	Protein kinase domain.
Glyma.03G003000.Wm82.a2.v1	507.677	251.312	-1.01443	0.0291617	down	yes	Protein kinase domain.
Glyma.03G003500.Wm82.a2.v1	245.457	531.655	1.11502	0.000777568	up	yes	MYB-CC type transfactor, LHEQLE motif. This family is found towards the C-terminus of Myb-CC type transcription factors, and carries a highly conserved LHEQLE sequence motif.
Glyma.03G005800.Wm82.a2.v1	1303.24	393.251	-1.72857	2.41588e-11	down	yes	MatE. The MatE domain
Glyma.03G010700.Wm82.a2.v1	199.774	94.4091	-1.08137	0.00241493	down	yes	Cytidine and deoxycytidylate deaminase zinc-binding region.
Glyma.03G011200.Wm82.a2.v1	118.856	44.1232	-1.4296	0.00153681	down	yes	Domain of unknown function (DUF296). This putative domain is found in proteins that contain AT-hook motifs pfam02178, which strongly suggests a DNA-binding function for the proteins as a whole. There are three highly conserved histidine residues, eg at 117, 119 and 133 in Reut_B5223, which should be a structurally conserved metal-binding unit, based on structural comparison with known metal-bindi…
Glyma.03G014500.Wm82.a2.v1	99.7915	269.203	1.43171	0.00229067	up	yes	short chain dehydrogenase. This family contains a wide variety of dehydrogenases.
Glyma.03G016100.Wm82.a2.v1	62.2676	25.9237	-1.26421	0.0417049	down	yes	C2 domain.
Glyma.03G017500.Wm82.a2.v1	165.84	513.485	1.63053	0.000253986	up	yes	Ring finger domain.
Glyma.03G017800.Wm82.a2.v1	118.837	339.94	1.5163	0.00149793	up	yes	Disulfide bond formation protein DsbB. This family consists of disulfide bond formation protein DsbB from bacteria. The DsbB protein oxidizes the periplasmic protein DsbA which in turn oxidizes cysteines in other periplasmic proteins in order to make disulfide bonds. DsbB acts as a redox potential transducer across the cytoplasmic membrane and is an integral membrane protein. DsbB posses six cyst…
Glyma.03G024200.Wm82.a2.v1	10.3604	0.317502	-5.02817	0.00188019	down	yes	Glycosyl hydrolases family 18.
Glyma.03G025600.Wm82.a2.v1	400.962	182.923	-1.13223	0.000454068	down	yes	Polysaccharide biosynthesis protein. Members of this family are integral membrane proteins. Many members of the family are implicated in production of polysaccharide. The family includes RfbX part of the O antigen biosynthesis operon. The family includes SpoVB from Bacillus subtilis, which is involved in spore cortex biosynthesis.
Glyma.03G029600.Wm82.a2.v1	145.68	461.128	1.66237	0.00127503	up	yes	Auxin responsive protein. This family consists of the protein products of the ARG7 auxin responsive genes family none of which have any identified functional role.
Glyma.03G031400.Wm82.a2.v1	25.3109	72.3906	1.51605	0.00876226	up	yes	Cytochrome P450. Cytochrome P450s are haem-thiolate proteins involved in the oxidative degradation of various compounds. They are particularly well known for their role in the degradation of environmental toxins and mutagens. They can be divided into 4 classes, according to the method by which electrons from NAD(P)H are delivered to the catalytic site. Sequence conservation is relatively low with…
Glyma.03G036500.Wm82.a2.v1	365.33	2019.09	2.46643	6.55092e-12	up	yes	Protein kinase domain.
Glyma.03G036600.Wm82.a2.v1	38.2854	132.626	1.7925	0.0114832	up	yes	Transcriptional repressor, ovate. This is a family of transcriptional repressors. In plants, these proteins are important regulators of growth and development.
Glyma.03G038700.Wm82.a2.v1	20.4811	323.617	3.98192	3.87402e-14	up	yes	Peroxidase.
Glyma.03G040300.Wm82.a2.v1	113.889	372.531	1.70974	0.000924775	up	yes	Protease inhibitor/seed storage/LTP family. This family is composed of trypsin-alpha amylase inhibitors, seed storage proteins and lipid transfer proteins from plants.
Glyma.03G040900.Wm82.a2.v1	199.166	92.7941	-1.10187	0.00490688	down	yes	Tubby C 2. The structure of this family has been solved. It comprises a 12-stranded beta barrel with a central C-terminal alpha helix. This helix is thought to be a transmembrane helix. It is structurally similar to the C-terminal domain of the Tubby protein. In plants it plays a role in defense against pathogens.
Glyma.03G046000.Wm82.a2.v1	226.922	108.057	-1.07041	0.0059604	down	yes	Dirigent-like protein. This family contains a number of proteins which are induced during disease response in plants. Members of this family are involved in lignification.
Glyma.03G050100.Wm82.a2.v1	1376	418.029	-1.7188	5.66458e-09	down	yes	Ferritin-like domain. This family contains ferritins and other ferritin-like proteins such as members of the DPS family and bacterioferritins.
Glyma.03G054100.Wm82.a2.v1	185.372	73.4606	-1.33538	0.00032603	down	yes	NB-ARC domain.
Glyma.03G054800.Wm82.a2.v1	112.884	33.4746	-1.7537	0.0229945	down	yes	Leucine rich repeat.
Glyma.03G056800.Wm82.a2.v1	39.7066	5.59236	-2.82785	1.05555e-05	down	yes	DUF761-associated sequence motif. This family is found frequently at the N-terminus of family DUF3741, pfam12552.
Glyma.03G056900.Wm82.a2.v1	58.7669	19.9841	-1.55615	0.00851405	down	yes	Myb/SANT-like DNA-binding domain. This presumed domain appears to be related to other Myb/SANT-like DNA binding domains. In particular pfam10545 seems most related. This family is greatly expanded in plants and appears in several proteins annotated as transposon proteins.
Glyma.03G058800.Wm82.a2.v1	1.79191	21.3121	3.5721	0.00079367	up	yes	DMAP1-binding Domain. This domain binds DMAP1, a transcriptional co-repressor.
Glyma.03G061100.Wm82.a2.v1	60.2998	133.683	1.1486	0.0167481	up	yes	Transmembrane protein 51. This family of proteins is found in eukaryotes. Proteins in this family are typically between 233 and 253 amino acids in length.
Glyma.03G063400.Wm82.a2.v1	224.634	102.542	-1.13136	0.00236534	down	yes	Plant protein of unknown function. The function of the plant proteins constituting this family is unknown.
Glyma.03G066800.Wm82.a2.v1	16937.8	6945.75	-1.28604	2.58618e-05	down	yes	Aldo/keto reductase family. This family includes a number of K+ ion channel beta chain regulatory domains - these are reported to have oxidoreductase activity.
Glyma.03G068200.Wm82.a2.v1	54.776	10.2322	-2.42042	9.5196e-06	down	yes	Trypsin and protease inhibitor.
Glyma.03G069300.Wm82.a2.v1	198.066	11.5223	-4.10348	7.43585e-29	down	yes	Protein kinase domain.
Glyma.03G069400.Wm82.a2.v1	16.405	56.4679	1.7833	0.00547796	up	yes	Amino acid kinase family. This family includes kinases that phosphorylate a variety of amino acid substrates, as well as uridylate kinase and carbamate kinase. This family includes: Aspartokinase EC:2.7.2.4. Acetylglutamate kinase EC:2.7.2.8. Glutamate 5-kinase EC:2.7.2.11. Uridylate kinase EC:2.7.4.-. Carbamate kinase EC:2.7.2.2.
Glyma.03G070400.Wm82.a2.v1	1560.99	581.47	-1.42469	0.00326599	down	yes	HEAT repeats. This family includes multiple HEAT repeats.
Glyma.03G071700.Wm82.a2.v1	2126.57	144.595	-3.87845	2.7576e-21	down	yes	Glyoxal oxidase N-terminus. This family represents the N-terminus (approximately 300 residues) of a number of plant and fungal glyoxal oxidase enzymes. Glyoxal oxidase catalyses the oxidation of aldehydes to carboxylic acids, coupled with reduction of dioxygen to hydrogen peroxide. It is an essential component of the extracellular lignin degradation pathways of the wood-rot fungus Phanerochaete c…
Glyma.03G074700.Wm82.a2.v1	78.5974	164.046	1.06154	0.0258764	up	yes	Yos1-like. In yeast, Yos1 is a subunit of the Yip1p-Yif1p complex and is required for transport between the endoplasmic reticulum and the Golgi complex. Yos1 appears to be conserved in eukaryotes.
Glyma.03G075300.Wm82.a2.v1	3317.58	866.28	-1.93723	0.00764244	down	yes	TIR domain. The Toll/interleukin-1 receptor (TIR) homology domain is an intracellular signalling domain found in MyD88, interleukin 1 receptor and the Toll receptor. It contains three highly-conserved regions, and mediates protein-protein interactions between the Toll-like receptors (TLRs) and signal-transduction components. TIR-like motifs are also found in plant proteins thought to be involved …
Glyma.03G078200.Wm82.a2.v1	1867.38	548.317	-1.76794	0.000271742	down	yes	Transferase family. This family includes a number of transferase enzymes. These include anthranilate N-hydroxycinnamoyl/benzoyltransferase that catalyses the first committed reaction of phytoalexin biosynthesis. Deacetylvindoline 4-O-acetyltransferase EC:2.3.1.107 catalyses the last step in vindoline biosynthesis is also a member of this family. The motif HXXXD is probably part of the active site…
Glyma.03G079200.Wm82.a2.v1	21.5701	55.2559	1.35709	0.0445373	up	yes	Zinc finger, C3HC4 type (RING finger).
Glyma.03G079800.Wm82.a2.v1	55.4222	155.678	1.49003	0.000461395	up	yes	Rhomboid family. This family contains integral membrane proteins that are related to Drosophila rhomboid protein. Members of this family are found in bacteria and eukaryotes. Rhomboid promotes the cleavage of the membrane-anchored TGF-alpha-like growth factor Spitz, allowing it to activate the Drosophila EGF receptor. Analysis has shown that Rhomboid-1 is an intramembrane serine protease.4] (EC:3…
Glyma.03G084200.Wm82.a2.v1	174.218	59.0214	-1.56159	0.000261623	down	yes	VIT family. This family includes the vacuolar Fe2+/Mn2+ uptake transporter, Ccc1 and the vacuolar iron transporter VIT1.
Glyma.03G087400.Wm82.a2.v1	6.67568	26.7676	2.0035	0.0229945	up	yes	Leucine rich repeat.
Glyma.03G088800.Wm82.a2.v1	2174.98	273.572	-2.99101	2.16295e-06	down	yes	Protein kinase domain.
Glyma.03G098300.Wm82.a2.v1	67.4	136.288	1.01584	0.0362216	up	yes	Toxic anion resistance protein (TelA). This family consists of several prokaryotic TelA like proteins. TelA and KlA are associated with tellurite resistance and plasmid fertility inhibition.
Glyma.03G098600.Wm82.a2.v1	199.069	52.5389	-1.92181	5.38273e-09	down	yes	Zinc-binding dehydrogenase.
Glyma.03G099000.Wm82.a2.v1	4.56359	26.0887	2.51519	0.0261594	up	yes	Zinc-binding dehydrogenase.
Glyma.03G103000.Wm82.a2.v1	7.57878	36.2571	2.25822	0.00323952	up	yes	Predicted metal-binding integral membrane protein (DUF2182). This domain, found in various hypothetical bacterial membrane proteins having predicted metal-binding properties, has no known function.
Glyma.03G107500.Wm82.a2.v1	356.485	159.689	-1.15858	0.000119982	down	yes	Nucleotide-diphospho-sugar transferase. Proteins in this family have been been predicted to be nucleotide-diphospho-sugar transferases.
Glyma.03G111700.Wm82.a2.v1	21.0504	4.69339	-2.16515	0.0160665	down	yes	AP2 domain. This 60 amino acid residue domain can bind to DNA and is found in transcription factor proteins.
Glyma.03G116900.Wm82.a2.v1	232.568	94.3578	-1.30144	6.68281e-05	down	yes	PGAP1-like protein. The sequences found in this family are similar to PGAP1. This is an endoplasmic reticulum membrane protein with a catalytic serine containing motif that is conserved in a number of lipases. PGAP1 functions as a GPI inositol-deacylase; this deacylation is important for the efficient transport of GPI-anchored proteins from the endoplasmic reticulum to the Golgi body.
Glyma.03G124700.Wm82.a2.v1	912.475	238.735	-1.93438	2.46849e-14	down	yes	TFIIS helical bundle-like domain. Mediator is a large complex of up to 33 proteins that is conserved from plants to fungi to humans - the number and representation of individual subunits varying with species {1-2]. It is arranged into four different sections, a core, a head, a tail and a kinase-activity part, and the number of subunits within each of these is what varies with species. Overall, Me…
Glyma.03G125000.Wm82.a2.v1	272.649	118.101	-1.20702	0.0138686	down	yes	Myb-like DNA-binding domain. This family contains the DNA binding domains from Myb proteins, as well as the SANT domain family.
Glyma.03G131900.Wm82.a2.v1	7830.59	2868.65	-1.44875	0.000146942	down	yes	Serpentine type 7TM GPCR chemoreceptor Srd. Chemoreception is mediated in Caenorhabditis elegans by members of the seven-transmembrane G-protein-coupled receptor class (7TM GPCRs) of proteins which are of the serpentine type. Srd is part of the larger Str superfamily of chemoreceptors. Chemoperception is one of the central senses of soil nematodes like C. elegans which are otherwise 'blind' and '…
Glyma.03G136500.Wm82.a2.v1	131.487	63.8597	-1.04195	0.0155743	down	yes	Gelsolin repeat.
Glyma.03G138000.Wm82.a2.v1	7852.78	1758.14	-2.15915	0.000126928	down	yes	Protein kinase domain.
Glyma.03G142100.Wm82.a2.v1	41.6232	10.8895	-1.93445	0.00430368	down	yes	Cytochrome P450. Cytochrome P450s are haem-thiolate proteins involved in the oxidative degradation of various compounds. They are particularly well known for their role in the degradation of environmental toxins and mutagens. They can be divided into 4 classes, according to the method by which electrons from NAD(P)H are delivered to the catalytic site. Sequence conservation is relatively low with…
Glyma.03G142400.Wm82.a2.v1	2.52777	14.0705	2.47673	0.0399204	up	yes	Seed dormancy control. This family of plant proteins appears to be a highly specific controller seed dormancy.
Glyma.03G145600.Wm82.a2.v1	36.0295	10.6055	-1.76437	0.00764244	down	yes	Peroxidase.
Glyma.03G148500.Wm82.a2.v1	116.805	41.3126	-1.49945	0.000331843	down	yes	Leucine rich repeat.
Glyma.03G150500.Wm82.a2.v1	8.9695	0.318246	-4.81681	0.00433792	down	yes	Pneumovirinae attachment membrane glycoprotein G.
Glyma.03G155700.Wm82.a2.v1	81.5914	223.402	1.45316	0.00248456	up	yes	Membrane domain of glycerophosphoryl diester phosphodiesterase. Members of this family comprise the membrane domain of the prokaryotic enzyme glycerophosphoryl diester phosphodiesterase.
Glyma.03G157400.Wm82.a2.v1	26.1524	79.3817	1.60186	0.00439583	up	yes	Zinc finger, C2H2 type. The C2H2 zinc finger is the classical zinc finger domain. The two conserved cysteines and histidines co-ordinate a zinc ion. The following pattern describes the zinc finger. #-X-C-X(1-5)-C-X3-#-X5-#-X2-H-X(3-6)-[H/C] Where X can be any amino acid, and numbers in brackets indicate the number of residues. The positions marked # are those that are important for the stable fol…
Glyma.03G158700.Wm82.a2.v1	49.1423	19.8674	-1.30656	0.036274	down	yes	AUX/IAA family. Transcription of the AUX/IAA family of genes is rapidly induced by the plant hormone auxin. Some members of this family are longer and contain an N terminal DNA binding domain. The function of this region is uncertain.
Glyma.03G160100.Wm82.a2.v1	65.7867	1.27298	-5.69151	0.0391839	down	yes	Cytochrome P450. Cytochrome P450s are haem-thiolate proteins involved in the oxidative degradation of various compounds. They are particularly well known for their role in the degradation of environmental toxins and mutagens. They can be divided into 4 classes, according to the method by which electrons from NAD(P)H are delivered to the catalytic site. Sequence conservation is relatively low with…
Glyma.03G160200.Wm82.a2.v1	70.5439	0.299659	-7.87906	1.13929e-21	down	yes	Cytochrome P450. Cytochrome P450s are haem-thiolate proteins involved in the oxidative degradation of various compounds. They are particularly well known for their role in the degradation of environmental toxins and mutagens. They can be divided into 4 classes, according to the method by which electrons from NAD(P)H are delivered to the catalytic site. Sequence conservation is relatively low with…
Glyma.03G165800.Wm82.a2.v1	851.529	289.349	-1.55725	1.21476e-05	down	yes	Protein kinase domain.
Glyma.03G167200.Wm82.a2.v1	7452.57	2999.82	-1.31286	0.00503479	down	yes	TPR repeat.
Glyma.03G168200.Wm82.a2.v1	14.4498	2.80548	-2.36473	0.0269477	down	yes	ABC-2 type transporter.
Glyma.03G169200.Wm82.a2.v1	99.3625	37.385	-1.41024	0.0324703	down	yes	Protein tyrosine kinase.
Glyma.03G171100.Wm82.a2.v1	15522.2	7519.45	-1.04563	0.0010574	down	yes	Hsp70 protein. Hsp70 chaperones help to fold many proteins. Hsp70 assisted folding involves repeated cycles of substrate binding and release. Hsp70 activity is ATP dependent. Hsp70 proteins are made up of two regions: the amino terminus is the ATPase domain and the carboxyl terminus is the substrate binding region.
Glyma.03G174300.Wm82.a2.v1	625.615	1753.1	1.48656	0.00289783	up	yes	Exo70 exocyst complex subunit. The Exo70 protein forms one subunit of the exocyst complex. First discovered in S. cerevisiae, Exo70 and other exocyst proteins have been observed in several other eukaryotes, including humans. In S. cerevisiae, the exocyst complex is involved in the late stages of exocytosis, and is localized at the tip of the bud, the major site of exocytosis in yeast. Exo70 inter…
Glyma.03G186900.Wm82.a2.v1	2316.41	970.75	-1.25472	4.81982e-05	down	yes	UDP-glucoronosyl and UDP-glucosyl transferase.
Glyma.03G187000.Wm82.a2.v1	7826.65	623.493	-3.64995	3.25144e-13	down	yes	UDP-glucoronosyl and UDP-glucosyl transferase.
Glyma.03G187500.Wm82.a2.v1	43.3686	6.92334	-2.64711	0.0184404	down	yes	UDP-glucoronosyl and UDP-glucosyl transferase.
Glyma.03G187700.Wm82.a2.v1	2755.69	1290.54	-1.09444	0.00150837	down	yes	UDP-glucoronosyl and UDP-glucosyl transferase.
Glyma.03G195600.Wm82.a2.v1	31.5537	100.137	1.6661	0.0485685	up	yes	Ribonucleotide reductase, small chain.
Glyma.03G196300.Wm82.a2.v1	196.909	66.4904	-1.56632	0.0413864	down	yes	Domain of unknown function (DUF4228). This domain is found in plants. The function is not known.
Glyma.03G202600.Wm82.a2.v1	4205.78	957.722	-2.13469	0.00299832	down	yes	U-box domain. This domain is related to the Ring finger pfam00097 but lacks the zinc binding residues.
Glyma.03G204100.Wm82.a2.v1	114.387	12.883	-3.15039	6.78255e-05	down	yes	Protein kinase domain.
Glyma.03G204300.Wm82.a2.v1	326.319	129.011	-1.33879	0.0173136	down	yes	Fasciclin domain. This extracellular domain is found repeated four times in grasshopper fasciclin I as well as in proteins from mammals, sea urchins, plants, yeast and bacteria.
Glyma.03G205900.Wm82.a2.v1	113.345	546.838	2.27039	0.0300228	up	yes	Peptidase family M28.
Glyma.03G206100.Wm82.a2.v1	255.25	589.75	1.20819	0.00958329	up	yes	MATH domain. This motif has been called the Meprin And TRAF-Homology (MATH) domain. This domain is hugely expanded in the nematode C. elegans.
Glyma.03G209400.Wm82.a2.v1	370.053	850.288	1.20022	0.000369683	up	yes	F-box-like. This is an F-box-like family.
Glyma.03G213500.Wm82.a2.v1	561.612	90.2027	-2.63833	4.94693e-09	down	yes	Thiamin pyrophosphokinase, catalytic domain. Family of thiamin pyrophosphokinase (EC:2.7.6.2). Thiamin pyrophosphokinase (TPK) catalyses the transfer of a pyrophosphate group from ATP to vitamin B1 (thiamin) to form the coenzyme thiamin pyrophosphate (TPP). Thus, TPK is important for the formation of a coenzyme required for central metabolic functions. The structure of thiamin pyrophosphokinase s…
Glyma.03G214300.Wm82.a2.v1	158.619	353.254	1.15514	0.0108744	up	yes	F-box domain. This domain is approximately 50 amino acids long, and is usually found in the N-terminal half of a variety of proteins. Two motifs that are commonly found associated with the F-box domain are the leucine rich repeats (LRRs; pfam00560 and pfam07723) and the WD repeat (pfam00400). The F-box domain has a role in mediating protein-protein interactions in a variety of contexts, such as p…
Glyma.03G215000.Wm82.a2.v1	78.9677	23.8901	-1.72485	0.00083594	down	yes	Late embryogenesis abundant protein. Members of this family are similar to late embryogenesis abundant proteins. Members of the family have been isolated in a number of different screens. However, the molecular function of these proteins remains obscure.
Glyma.03G215800.Wm82.a2.v1	151.531	19.6465	-2.94726	1.06386e-13	down	yes	Pectinesterase.
Glyma.03G221100.Wm82.a2.v1	113.778	27.7351	-2.03644	0.00363888	down	yes	Acyltransferase. This family contains acyltransferases involved in phospholipid biosynthesis and other proteins of unknown function. This family also includes tafazzin, the Barth syndrome gene.
Glyma.03G226200.Wm82.a2.v1	305.587	47.6195	-2.68196	2.72195e-08	down	yes	Inositol hexakisphosphate. Inositol hexakisphosphate, often called phytate, is found in abundance in seeds and acting as an inorganic phosphate reservoir. Phytases are phosphatases that hydrolyze phytate to less-phosphorylated myo-inositol derivatives and inorganic phosphate. The active-site sequence (HCXXGXGR) of the phytase identified from the gut micro-organism Selenomonas ruminantium forms a …
Glyma.03G226800.Wm82.a2.v1	15.8837	50.6822	1.67393	0.0417049	up	yes	Cytochrome P450. Cytochrome P450s are haem-thiolate proteins involved in the oxidative degradation of various compounds. They are particularly well known for their role in the degradation of environmental toxins and mutagens. They can be divided into 4 classes, according to the method by which electrons from NAD(P)H are delivered to the catalytic site. Sequence conservation is relatively low with…
Glyma.03G232400.Wm82.a2.v1	2470.09	881.68	-1.48624	2.20959e-07	down	yes	Calmodulin binding protein-like. The members of this family are putative or actual calmodulin binding proteins expressed by various plant species. Some members are known to be involved in the induction of plant defence responses. However, their precise function in this regards is as yet unknown.
Glyma.03G232500.Wm82.a2.v1	879.435	226.353	-1.958	3.64447e-13	down	yes	Calmodulin binding protein-like. The members of this family are putative or actual calmodulin binding proteins expressed by various plant species. Some members are known to be involved in the induction of plant defence responses. However, their precise function in this regards is as yet unknown.
Glyma.03G236300.Wm82.a2.v1	2634.6	216.675	-3.60398	9.13583e-43	down	yes	Respiratory burst NADPH oxidase. This domain is found in plant proteins such as respiratory burst NADPH oxidase proteins which produce reactive oxygen species as a defence mechanism. It tends to occur to the N-terminus of an EF-hand (pfam00036), which suggests a direct regulatory effect of Ca2+ on the activity of the NADPH oxidase in plants.
Glyma.03G236600.Wm82.a2.v1	521.01	156.095	-1.73889	7.4687e-08	down	yes	Zinc finger, C2H2 type. The C2H2 zinc finger is the classical zinc finger domain. The two conserved cysteines and histidines co-ordinate a zinc ion. The following pattern describes the zinc finger. #-X-C-X(1-5)-C-X3-#-X5-#-X2-H-X(3-6)-[H/C] Where X can be any amino acid, and numbers in brackets indicate the number of residues. The positions marked # are those that are important for the stable fol…
Glyma.03G239700.Wm82.a2.v1	47.665	19.0472	-1.32335	0.0322083	down	yes	Xylanase inhibitor N-terminal. The N- and C-termini of the members of this family are jointly necessary for creating the catalytic pocket necessary for cleaving xylanase. Phytopathogens produce xylanase that destroys plant cells, so its destruction through proteolysis is vital for plant-survival.
Glyma.03G241600.Wm82.a2.v1	515.649	25.0143	-4.36556	0.00176735	down	yes	Protein kinase domain.
Glyma.03G246800.Wm82.a2.v1	61.8208	571.441	3.20844	4.26434e-21	up	yes	EF-hand domain pair.
Glyma.03G248400.Wm82.a2.v1	1703.28	759.814	-1.1646	5.61262e-05	down	yes	Aldo/keto reductase family. This family includes a number of K+ ion channel beta chain regulatory domains - these are reported to have oxidoreductase activity.
Glyma.03G249000.Wm82.a2.v1	87.2945	11.9491	-2.86899	9.95884e-05	down	yes	SSXT protein (N-terminal region). The SSXT or SS18 protein is involved in synovial sarcoma in humans. A SYT-SSX fusion gene resulting from the chromosomal translocation t(X;18) (p11;q11) is characteristic of synovial sarcomas. This translocation fuses the SSXT (SYT) gene from chromosome 18 to either of two homologous genes at Xp11, SSX1 or SSX2.
Glyma.03G249100.Wm82.a2.v1	118.034	508.661	2.1075	1.26115e-05	up	yes	VQ motif. This short motif is found in a variety of plant proteins. These proteins vary greatly in length and are mostly composed of low complexity regions. They all conserve a short motif FXhVQChTG, where X is any amino acid and h is a hydrophobic amino acid. The function of this motif is uncertain, however one protein in this family has been found to bind the SigA sigma factor. It would seem pl…
Glyma.03G257600.Wm82.a2.v1	532.248	261.134	-1.02731	0.032369	down	yes	Phosphatidylinositol 3- and 4-kinase. Some members of this family probably do not have lipid kinase activity and are protein kinases.
Glyma.03G258100.Wm82.a2.v1	1111.24	336.293	-1.72438	2.31831e-11	down	yes	bHLH-MYC and R2R3-MYB transcription factors N-terminal. This is the N-terminal region of a family of MYB and MYC transcription factors. The DNA-binding HLH domain is further downstream, pfam00010. Members of the MYB and MYC family regulate the biosynthesis of phenylpropanoids in several plant species (DOI:10.1007/s11295-009-0232-y).
Glyma.03G258600.Wm82.a2.v1	67.1186	138.284	1.04285	0.0262131	up	yes	Wilm's tumor protein.
Glyma.03G260100.Wm82.a2.v1	13.9718	49.8048	1.83377	0.0415925	up	yes	Wnt-binding factor required for Wnt secretion. MIG-14 is a Wnt-binding factor. Newly synthesized EGL-20/Wnt binds to MIG-14 in the Golgi, targetting the Wnt to the cell membrane for secretion. AP-2-mediated endocytosis and retromer retrieval at the sorting endosome would recycle MIG-14 to the Golgi, where it can bind to EGL-20/Wnt for next cycle of secretion.
Glyma.03G260200.Wm82.a2.v1	75.0803	170.556	1.18374	0.00564719	up	yes	Protein kinase domain.
Glyma.03G260400.Wm82.a2.v1	42.4749	135.186	1.67027	0.000187777	up	yes	Amiloride-sensitive sodium channel.
Glyma.04G003100.Wm82.a2.v1	42.3866	13.3961	-1.6618	0.0135345	down	yes	Arabidopsis phospholipase-like protein (PEARLI 4). This family contains several phospholipase-like proteins from Arabidopsis thaliana which are homologous to PEARLI 4.
Glyma.04G006200.Wm82.a2.v1	38.1672	2.52366	-3.91875	4.9063e-05	down	yes	EF-hand domain pair.
Glyma.04G008200.Wm82.a2.v1	92.1545	210.886	1.19434	0.00256411	up	yes	Kinesin motor domain.
Glyma.04G010600.Wm82.a2.v1	13.4284	0.953249	-3.81629	0.00183849	down	yes	CRAL/TRIO domain.
Glyma.04G012500.Wm82.a2.v1	475.449	1022.08	1.10414	0.0423488	up	yes	Helix-loop-helix DNA-binding domain.
Glyma.04G013800.Wm82.a2.v1	68.0997	9.44253	-2.8504	0.00130702	down	yes	tify domain. This short possible domain is found in a variety of plant transcription factors that contain GATA domains as well as other motifs. Although previously known as the Zim domain this is now called the tify domain after its most conserved amino acids. TIFY proteins can be further classified into two groups depending on the presence (group I) or absence (group II) of a C2C2-GATA domain. F…
Glyma.04G017400.Wm82.a2.v1	197.924	405.812	1.03586	0.00285882	up	yes	RWP-RK domain. This domain is named RWP-RK after a conserved motif at the C terminus of the presumed domain. The domain is found in algal minus dominance proteins as well as plant proteins involved in nitrogen-controlled development.
Glyma.04G020800.Wm82.a2.v1	476.831	82.9336	-2.52345	5.51152e-10	down	yes	2OG-Fe(II) oxygenase superfamily. This family contains members of the 2-oxoglutarate (2OG) and Fe(II)-dependent oxygenase superfamily. This family includes the C-terminal of prolyl 4-hydroxylase alpha subunit. The holoenzyme has the activity EC:1.14.11.2 catalyzing the reaction: Procollagen L-proline + 2-oxoglutarate + O2 <=> procollagen trans- 4-hydroxy-L-proline + succinate + CO2. The full enzy…
Glyma.04G026400.Wm82.a2.v1	34.3448	4.60269	-2.89955	0.0376669	down	yes	Glyoxal oxidase N-terminus. This family represents the N-terminus (approximately 300 residues) of a number of plant and fungal glyoxal oxidase enzymes. Glyoxal oxidase catalyses the oxidation of aldehydes to carboxylic acids, coupled with reduction of dioxygen to hydrogen peroxide. It is an essential component of the extracellular lignin degradation pathways of the wood-rot fungus Phanerochaete c…
Glyma.04G026500.Wm82.a2.v1	2337.13	321.998	-2.85962	3.11693e-19	down	yes	Alpha/beta hydrolase family. This family contains alpha/beta hydrolase enzymes of diverse specificity.
Glyma.04G026600.Wm82.a2.v1	627.466	25.0195	-4.64841	1.62834e-08	down	yes	Hepatitis C virus non-structural protein NS2. The viral genome is translated into a single polyprotein of about 3000 amino acids. Generation of the mature non-structural proteins relies on the activity of viral proteases. Cleavage at the NS2/NS3 junction is accomplished by a metal-dependent autoprotease encoded within NS2 and the N-terminus of NS3.
Glyma.04G027100.Wm82.a2.v1	77.1376	19.094	-2.01431	0.000433384	down	yes	N-terminal region of micro-spherule protein. This domain is found in plants and higher eukaryotes, and is the N-terminal region of micro-spherule proteins which repress the transactivation activities of Nrf1 (p45 nuclear factor-erythroid 2 (p45 NF-E2)-related factor 1). In conjunction with DIPA the full-length protein acts as a transcription repressor. The exact function of the region is not know…
Glyma.04G028500.Wm82.a2.v1	1122.08	480.956	-1.2222	4.50212e-05	down	yes	Thioredoxin. Thioredoxins are small enzymes that participate in redox reactions, via the reversible oxidation of an active centre disulfide bond. Some members with only the active site are not separated from the noise.
Glyma.04G032000.Wm82.a2.v1	424.274	1134.17	1.41857	0.021988	up	yes	Leucine carboxyl methyltransferase. Family of leucine carboxyl methyltransferases EC:2.1.1.-. This family may need divides a the full alignment contains a significantly shorter mouse sequence.
Glyma.04G034500.Wm82.a2.v1	1929.19	226.174	-3.09249	6.68791e-13	down	yes	Zinc finger, C3HC4 type (RING finger).
Glyma.04G035100.Wm82.a2.v1	188.791	560.926	1.57102	0.00160834	up	yes	Protein kinase domain.
Glyma.04G036000.Wm82.a2.v1	1754.91	840.035	-1.06288	0.000513562	down	yes	Signal peptidase, peptidase S26. This is a family of membrane signal serine endopeptidases which function in the processing of newly-synthesized secreted proteins. Peptidase S26 removes the hydrophobic, N-terminal, signal peptides as proteins are translocated across membranes. The active site residues take the form of a catalytic dyad that is Ser, Lys in subfamily S26A; the Ser is the nucleophile…
Glyma.04G036600.Wm82.a2.v1	120.199	23.4937	-2.35508	1.75122e-08	down	yes	Plastocyanin-like domain. This family represents a domain found in flowering plants related to the copper binding protein plastocyanin. Some members of this family may not bind copper due to the lack of key residues.
Glyma.04G040000.Wm82.a2.v1	525.054	19.4673	-4.75334	7.18881e-14	down	yes	Transferase family. This family includes a number of transferase enzymes. These include anthranilate N-hydroxycinnamoyl/benzoyltransferase that catalyses the first committed reaction of phytoalexin biosynthesis. Deacetylvindoline 4-O-acetyltransferase EC:2.3.1.107 catalyses the last step in vindoline biosynthesis is also a member of this family. The motif HXXXD is probably part of the active site…
Glyma.04G040200.Wm82.a2.v1	707.424	124.802	-2.50294	1.88888e-20	down	yes	Transferase family. This family includes a number of transferase enzymes. These include anthranilate N-hydroxycinnamoyl/benzoyltransferase that catalyses the first committed reaction of phytoalexin biosynthesis. Deacetylvindoline 4-O-acetyltransferase EC:2.3.1.107 catalyses the last step in vindoline biosynthesis is also a member of this family. The motif HXXXD is probably part of the active site…
Glyma.04G040400.Wm82.a2.v1	24.2235	7.71005	-1.6516	0.0471124	down	yes	Transferase family. This family includes a number of transferase enzymes. These include anthranilate N-hydroxycinnamoyl/benzoyltransferase that catalyses the first committed reaction of phytoalexin biosynthesis. Deacetylvindoline 4-O-acetyltransferase EC:2.3.1.107 catalyses the last step in vindoline biosynthesis is also a member of this family. The motif HXXXD is probably part of the active site…
Glyma.04G040600.Wm82.a2.v1	8.84939	0	only in control	0.00106988	down	yes	Sulfite exporter TauE/SafE. This is a family of integral membrane proteins where the alignment appears to contain two duplicated modules of three transmembrane helices. The proteins are involved in the transport of anions across the cytoplasmic membrane during taurine metabolizm as an exporter of sulfoacetate. This family used to be known as DUF81.
Glyma.04G042400.Wm82.a2.v1	141.724	325.11	1.19784	0.0114832	up	yes	Protein kinase domain.
Glyma.04G046000.Wm82.a2.v1	18.0059	67.0079	1.89586	0.00640822	up	yes	Putative cell-wall binding lipoprotein. YkyA is a family of proteins containing a lipoprotein signal and a hydrolase domain. It is similar to cell wall binding proteins and might also be recognisable by a host immune defence system. It is thus likely to belong to pathways important for pathogenicity.
Glyma.04G046900.Wm82.a2.v1	90.1236	28.7492	-1.64838	0.00026285	down	yes	AUX/IAA family. Transcription of the AUX/IAA family of genes is rapidly induced by the plant hormone auxin. Some members of this family are longer and contain an N terminal DNA binding domain. The function of this region is uncertain.
Glyma.04G052300.Wm82.a2.v1	211.03	76.4453	-1.46495	0.000114305	down	yes	Mitochondrial carrier protein.
Glyma.04G057100.Wm82.a2.v1	269.934	111.139	-1.28025	0.000103072	down	yes	Protein of unknown function (DUF1677). The sequences found in this family are all derived from hypothetical plant proteins of unknown function. The region features a number of highly conserved cysteine residues.
Glyma.04G059500.Wm82.a2.v1	1266.25	415.533	-1.60753	7.81676e-09	down	yes	Protein of unknown function (DUF1336). This family represents the C-terminus (approximately 250 residues) of a number of hypothetical plant proteins of unknown function.
Glyma.04G060700.Wm82.a2.v1	2690.99	840.711	-1.67846	4.07499e-10	down	yes	Endomembrane protein 70.
Glyma.04G061500.Wm82.a2.v1	140.887	295.92	1.07067	0.0281168	up	yes	Protein kinase domain.
Glyma.04G063700.Wm82.a2.v1	171.284	348.677	1.0255	0.0108845	up	yes	RING-variant domain.
Glyma.04G063800.Wm82.a2.v1	91.8323	38.4751	-1.25508	0.00834919	down	yes	Cellulose synthase. Cellulose, an aggregate of unbranched polymers of beta-1,4-linked glucose residues, is the major component of wood and thus paper, and is synthesized by plants, most algae, some bacteria and fungi, and even some animals. The genes that synthesize cellulose in higher plants differ greatly from the well-characterized genes found in Acetobacter and Agrobacterium sp. More correctl…
Glyma.04G067000.Wm82.a2.v1	111.22	232.444	1.06347	0.00630926	up	yes	Protein of unknown function (DUF4050). This family of proteins is functionally uncharacterized. This family of proteins is found in eukaryotes. Proteins in this family are typically between 109 and 173 amino acids in length. There are two conserved sequence motifs: IPL and FLVD.
Glyma.04G069200.Wm82.a2.v1	2203.83	961.272	-1.197	0.000148017	down	yes	Ras family. Includes sub-families Ras, Rab, Rac, Ral, Ran, Rap Ypt1 and more. Shares P-loop motif with GTP_EFTU, arf and myosin_head. See pfam00009 pfam00025, pfam00063. As regards Rab GTPases, these are important regulators of vesicle formation, motility and fusion. They share a fold in common with all Ras GTPases: this is a six-stranded beta-sheet surrounded by five alpha-helices.
Glyma.04G069500.Wm82.a2.v1	5607.16	206.388	-4.76384	0.000253986	down	yes	HCO3- transporter family. This family contains Band 3 anion exchange proteins that exchange CL-/HCO3-. This family also includes cotransporters of Na+/HCO3-.
Glyma.04G074000.Wm82.a2.v1	793.084	114.441	-2.79286	0.000114927	down	yes	Glycosyl hydrolases family 17.
Glyma.04G076000.Wm82.a2.v1	729.238	1644.05	1.17279	0.0108744	up	yes	Mating-type protein MAT alpha 1. This family includes Saccharomyces cerevisiae mating type protein alpha 1. Mat alpha 1 is a transcription activator which activates mating-type alpha-specific genes. MAT alpha 1 and MCM 1 bind cooperatively to PQ elements upstream of alpha-specific genes. Alpha 1 interacts in vivo with STE12, linking expression of alpha-specific genes to the alpha-pheromone (pfam0…
Glyma.04G077300.Wm82.a2.v1	3648.06	827.416	-2.14045	0.000568967	down	yes	ChaC-like protein. The ChaC protein is thought to be associated with the putative ChaA Ca2+/H+ cation transport protein in Escherichia coli. Its function is not known. This family also includes homologues regions from several other bacterial and eukaryotic proteins.
Glyma.04G079600.Wm82.a2.v1	327.816	154.545	-1.08486	0.00300498	down	yes	BURP domain. The BURP domain is found at the C-terminus of several different plant proteins. It was named after the proteins in which it was first identified: the BNM2 clone-derived protein from Brassica napus; USPs and USP-like proteins; RD22 from Arabidopsis thaliana; and PG1beta from Lycopersicon esculentum. This domain is around 230 amino acid residues long. It possesses the following conserv…
Glyma.04G079900.Wm82.a2.v1	521.103	155.287	-1.74663	1.64614e-10	down	yes	50S ribosome-binding GTPase. The full-length GTPase protein is required for the complete activity of the protein of interacting with the 50S ribosome and binding of both adenine and guanine nucleotides, with a preference for guanine nucleotide.
Glyma.04G080300.Wm82.a2.v1	385.303	166.699	-1.20875	0.00100282	down	yes	Sulfite exporter TauE/SafE. This is a family of integral membrane proteins where the alignment appears to contain two duplicated modules of three transmembrane helices. The proteins are involved in the transport of anions across the cytoplasmic membrane during taurine metabolizm as an exporter of sulfoacetate. This family used to be known as DUF81.
Glyma.04G082800.Wm82.a2.v1	240.825	81.9893	-1.55448	8.34487e-07	down	yes	Plant transposon protein. This family contains plant transposases which are putative members of the PIF / Ping-Pong family.
Glyma.04G082900.Wm82.a2.v1	5035.7	443.935	-3.50377	2.3148e-10	down	yes	Protein kinase domain.
Glyma.04G083900.Wm82.a2.v1	338.622	105.502	-1.68241	0.000239904	down	yes	Acyl transferase. This bacterial family of Acyl transferases (or myristoyl-acp-specific thioesterases) catalyse the first step in the bioluminescent fatty acid reductase system.
Glyma.04G084300.Wm82.a2.v1	476.821	215.392	-1.14648	6.06492e-05	down	yes	Protein of unknown function (DUF810). This family consists of several plant proteins of unknown function.
Glyma.04G098000.Wm82.a2.v1	504.433	1252.42	1.31198	0.0176692	up	yes	ANTH domain. AP180 is an endocytotic accessory proteins that has been implicated in the formation of clathrin-coated pits. The domain is involved in phosphatidylinositol 4,5-bisphosphate binding and is a universal adaptor for nucleation of clathrin coats.
Glyma.04G100100.Wm82.a2.v1	404.63	188.429	-1.10258	0.000174347	down	yes	Selenoprotein P, N terminal region. SelP is the only known eukaryotic selenoprotein that contains multiple selenocysteine (Sec) residues, and accounts for more than 50% of the selenium content of rat and human plasma. It is thought to be glycosylated. SelP may have antioxidant properties. It can attach to epithelial cells, and may protect vascular endothelial cells against peroxynitrite toxicity.…
Glyma.04G104600.Wm82.a2.v1	333.207	121.989	-1.44967	0.00393057	down	yes	Pollen proteins Ole e I like.
Glyma.04G105200.Wm82.a2.v1	210.978	756.961	1.84313	0.000267107	up	yes	Sulfate transporter family. Mutations in human SLC26A2 lead to several human diseases.
Glyma.04G107500.Wm82.a2.v1	391.933	179.742	-1.12468	0.0200408	down	yes	Glutathione S-transferase, N-terminal domain.
Glyma.04G110400.Wm82.a2.v1	46.2621	11.4152	-2.01887	0.00496997	down	yes	Cytochrome P450. Cytochrome P450s are haem-thiolate proteins involved in the oxidative degradation of various compounds. They are particularly well known for their role in the degradation of environmental toxins and mutagens. They can be divided into 4 classes, according to the method by which electrons from NAD(P)H are delivered to the catalytic site. Sequence conservation is relatively low with…
Glyma.04G110900.Wm82.a2.v1	201.205	81.0695	-1.31144	0.00029103	down	yes	Sad1 / UNC-like C-terminal. The C. elegans UNC-84 protein is a nuclear envelope protein that is involved in nuclear anchoring and migration during development. The S. pombe Sad1 protein localizes at the spindle pole body. UNC-84 and and Sad1 share a common C-terminal region, that is often termed the SUN (Sad1 and UNC) domain. In mammals, the SUN domain is present in two proteins, Sun1 and Sun2. T…
Glyma.04G118700.Wm82.a2.v1	2198.07	554.609	-1.9867	0.00454103	down	yes	Plant invertase/pectin methylesterase inhibitor. This domain inhibits pectin methylesterases (PMEs) and invertases through formation of a non-covalent 1:1 complex. It has been implicated in the regulation of fruit development, carbohydrate metabolizm and cell wall extension. It may also be involved in inhibiting microbial pathogen PMEs. It has been observed that it is often expressed as a large i…
Glyma.04G119600.Wm82.a2.v1	68.0301	24.3139	-1.48439	0.0171386	down	yes	Multicopper oxidase. Many of the proteins in this family contain multiple similar copies of this plastocyanin-like domain.
Glyma.04G120000.Wm82.a2.v1	187.876	420.198	1.16129	0.00267372	up	yes	Tymovirus 45/70Kd protein. Tymoviruses are single stranded RNA viruses. This family includes a protein of unknown function that has been named based on its molecular weight. Tymoviruses such as the ononis yellow mosaic tymovirus encode only three proteins. Of these two are overlapping this protein overlaps a larger ORF that is thought to be the polymerase.
Glyma.04G138600.Wm82.a2.v1	63.8394	145.128	1.18481	0.0361809	up	yes	Ataxin-2 C-terminal region. The PABP-interacting motif PAM2 has been identified in various eukaryotic proteins as an important binding site for pfam00658. It has been found in a wide range of eukaryotic proteins. Strikingly, this motif appears to occur solely outside of globular domains.
Glyma.04G142700.Wm82.a2.v1	5.95846	0	only in control	0.0101652	down	yes	Cellulose synthase. Cellulose, an aggregate of unbranched polymers of beta-1,4-linked glucose residues, is the major component of wood and thus paper, and is synthesized by plants, most algae, some bacteria and fungi, and even some animals. The genes that synthesize cellulose in higher plants differ greatly from the well-characterized genes found in Acetobacter and Agrobacterium sp. More correctl…
Glyma.04G144900.Wm82.a2.v1	1070.34	169.416	-2.65943	9.61186e-11	down	yes	Putative hydrolase of sodium-potassium ATPase alpha subunit. This is a putative hydrolase of the sodium-potassium ATPase alpha subunit.
Glyma.04G149300.Wm82.a2.v1	407.346	42.4524	-3.26233	3.93451e-07	down	yes	FAE1/Type III polyketide synthase-like protein. The members of this family are described as 3-ketoacyl-CoA synthases, type III polyketide synthases, fatty acid elongases and fatty acid condensing enzymes, and are found in both prokaryotic and eukaryotic (mainly plant) species. The region featured in this family contains the active site residues, as well as motifs involved in substrate binding.
Glyma.04G153400.Wm82.a2.v1	2308.02	328.413	-2.81308	1.68627e-15	down	yes	Ring finger domain.
Glyma.04G156100.Wm82.a2.v1	14.0925	1.85297	-2.92702	0.0121459	down	yes	Haemolysin-III related. Members of this family are integral membrane proteins. This family includes a protein with hemolytic activity from Bacillus cereus. It has been proposed that YOL002c encodes a Saccharomyces cerevisiae protein that plays a key role in metabolic pathways that regulate lipid and phosphate metabolizm. In eukaryotes, members are seven-transmembrane pass molecules found to encod…
Glyma.04G158800.Wm82.a2.v1	120.604	404.707	1.7466	0.0159214	up	yes	Dof domain, zinc finger. The Dof domain is a zinc finger DNA-binding domain, that shows resemblance to the Cys2 zinc finger.
Glyma.04G164400.Wm82.a2.v1	11215.7	3794.33	-1.56361	0.0289119	down	yes	SNARE domain. Most if not all vesicular membrane fusion events in eukaryotic cells are believed to be mediated by a conserved fusion machinery, the SNARE [soluble N-ethylmaleimide-sensitive factor (NSF) attachment protein (SNAP) receptors] machinery. The SNARE domain is thought to act as a protein-protein interaction module in the assembly of a SNARE protein complex.
Glyma.04G166900.Wm82.a2.v1	86.4944	182.18	1.07468	0.00971286	up	yes	Myb-like DNA-binding domain. This family contains the DNA binding domains from Myb proteins, as well as the SANT domain family.
Glyma.04G168300.Wm82.a2.v1	370.492	1370.45	1.88713	1.46558e-05	up	yes	Dof domain, zinc finger. The Dof domain is a zinc finger DNA-binding domain, that shows resemblance to the Cys2 zinc finger.
Glyma.04G173500.Wm82.a2.v1	4.84553	0	only in control	0.0234985	down	yes	WRKY DNA -binding domain.
Glyma.04G179400.Wm82.a2.v1	861.183	397.202	-1.11645	0.00239363	down	yes	Protein of unknown function, DUF393. Members of this family have two highly conserved cysteine residues near their N-terminus. The function of these proteins is unknown.
Glyma.04G190700.Wm82.a2.v1	1614.33	660.418	-1.28948	2.15252e-05	down	yes	Papain family cysteine protease.
Glyma.04G195700.Wm82.a2.v1	32.6458	102.972	1.65729	0.000850125	up	yes	MYND finger.
Glyma.04G200800.Wm82.a2.v1	32.9724	8.99716	-1.87372	0.0130345	down	yes	Putative GTPase activating protein for Arf. Putative zinc fingers with GTPase activating proteins (GAPs) towards the small GTPase, Arf. The GAP of ARD1 stimulates GTPase hydrolysis for ARD1 but not ARFs.
Glyma.04G203100.Wm82.a2.v1	611.163	191.782	-1.67209	7.22314e-05	down	yes	Glycosyl hydrolase family 70. Members of this family belong to glycosyl hydrolase family 70 Glucosyltransferases or sucrose 6-glycosyl transferases (GTF-S) catalyse the transfer of D-glucopyramnosyl units from sucrose onto acceptor molecules, EC:2.4.1.5. This family roughly corresponds to the N-terminal catalytic domain of the enzyme. Members of this family also contain the Putative cell wall bin…
Glyma.04G206700.Wm82.a2.v1	31.0352	2.15189	-3.85023	1.34511e-06	down	yes	Xylanase inhibitor C-terminal. The N- and C-termini of the members of this family are jointly necessary for creating the catalytic pocket necessary for cleaving xylasnase. Phytopathogens produce xylanase that destroys plant cells, so its destruction through proteolysis is vital for plant-survival.
Glyma.04G208300.Wm82.a2.v1	6721.63	1205.25	-2.47948	0.000158523	down	yes	No apical meristem (NAM) protein. This is a family of no apical meristem (NAM) proteins these are plant development proteins. Mutations in NAM result in the failure to develop a shoot apical meristem in petunia embryos. NAM is indicated as having a role in determining positions of meristems and primordial. One member of this family NAP (NAC-like, activated by AP3/PI) is encoded by the target gene…
Glyma.04G208500.Wm82.a2.v1	24.5488	3.16015	-2.95759	0.000373797	down	yes	Glycosyl hydrolases family 35.
Glyma.04G214600.Wm82.a2.v1	125.372	54.3874	-1.20487	0.0414078	down	yes	SET domain. SET domains are protein lysine methyltransferase enzymes. SET domains appear to be protein-protein interaction domains. It has been demonstrated that SET domains mediate interactions with a family of proteins that display similarity with dual-specificity phosphatases (dsPTPases). A subset of SET domains have been called PR domains. These domains are divergent in sequence from other SE…
Glyma.04G220900.Wm82.a2.v1	2432.21	339.215	-2.842	1.30895e-07	down	yes	Dual specificity phosphatase, catalytic domain. Ser/Thr and Tyr protein phosphatases. The enzyme's tertiary fold is highly similar to that of tyrosine-specific phosphatases, except for a "recognition" region.
Glyma.04G231400.Wm82.a2.v1	64.9755	171.562	1.40077	0.00455627	up	yes	Homeobox domain.
Glyma.04G234400.Wm82.a2.v1	607.908	190.943	-1.67071	0.000175596	down	yes	Putative transmembrane protein precursor. This is a family of proteins conserved from worms to humans. The proteins are purported to be transmembrane protein-precursors but the function is unknown.
Glyma.04G238900.Wm82.a2.v1	640.957	87.7422	-2.86889	0.00223372	down	yes	Myosin tail.
Glyma.04G239000.Wm82.a2.v1	127.827	22.3583	-2.51531	2.31698e-09	down	yes	Protein tyrosine kinase.
Glyma.04G239900.Wm82.a2.v1	32.4403	138.83	2.09746	9.9313e-06	up	yes	Glycolipid transfer protein (GLTP). GLTP is a cytosolic protein that catalyses the intermembrane transfer of glycolipids.
Glyma.04G246200.Wm82.a2.v1	920.953	251.358	-1.87338	7.60556e-07	down	yes	MAP7 (E-MAP-115) family. The organisation of microtubules varies with the cell type and is presumably controlled by tissue-specific microtubule-associated proteins (MAPs). The 115-kDa epithelial MAP (E-MAP-115/MAP7) has been identified as a microtubule-stabilizing protein predominantly expressed in cell lines of epithelial origin. The binding of this microtubule associated protein is nucleotide i…
Glyma.04G246300.Wm82.a2.v1	48.3166	16.5771	-1.54333	0.00979311	down	yes	7tm Odorant receptor. This family is composed of 7 transmembrane receptors, that are probably drosophila odorant receptors.
Glyma.04G248100.Wm82.a2.v1	584.129	179.128	-1.7053	0.00806948	down	yes	Protein of unknown function (DUF632). This plant protein may be a leucine zipper, but there is no experimental evidence for this.
Glyma.04G248700.Wm82.a2.v1	1601.59	285.839	-2.48623	0.000468138	down	yes	Xylanase inhibitor N-terminal. The N- and C-termini of the members of this family are jointly necessary for creating the catalytic pocket necessary for cleaving xylanase. Phytopathogens produce xylanase that destroys plant cells, so its destruction through proteolysis is vital for plant-survival.
Glyma.04G251700.Wm82.a2.v1	32.1871	89.9151	1.48208	0.015029	up	yes	MORN repeat. The MORN (Membrane Occupation and Recognition Nexus) repeat is found in multiple copies in several proteins including junctophilins (See Takeshima et al. Mol. Cell 2000;6:11-22). #=GF CC A MORN-repeat protein has been identified in the parasite Toxoplasma gondiis a dynamic component of cell division apparatus in Toxoplasma gondii. It has been hypothesised to functions as a linker pro…
Glyma.04G253500.Wm82.a2.v1	661.764	274.719	-1.26836	0.00647688	down	yes	Protein kinase domain.
Glyma.04G255400.Wm82.a2.v1	831.584	1754.89	1.07745	0.00190975	up	yes	Cellulose synthase. Cellulose, an aggregate of unbranched polymers of beta-1,4-linked glucose residues, is the major component of wood and thus paper, and is synthesized by plants, most algae, some bacteria and fungi, and even some animals. The genes that synthesize cellulose in higher plants differ greatly from the well-characterized genes found in Acetobacter and Agrobacterium sp. More correctl…
Glyma.04G255800.Wm82.a2.v1	50.3742	13.1514	-1.93746	0.00110276	down	yes	Polysaccharide biosynthesis. This family of proteins plays a role in xylan biosynthesis in plant cell walls. Its precise role in xylan biosynthesis is unknown. Its function in other organisms is unknown.
Glyma.05G001700.Wm82.a2.v1	4.97472	0	only in control	0.0221648	down	yes	MatE. The MatE domain
Glyma.05G002200.Wm82.a2.v1	714.252	306.833	-1.21898	0.00097891	down	yes	Probable lipid transfer. The members of this family are probably involved in lipid transfer. The family has several highly conserved cysteines, paired in various ways.
Glyma.05G010500.Wm82.a2.v1	1346.24	355.802	-1.91979	0.00216866	down	yes	Protein of unknown function (DUF3984). This family of proteins is functionally uncharacterized. This family of proteins is found in eukaryotes. Proteins in this family are typically between 393 and 442 amino acids in length.
Glyma.05G011200.Wm82.a2.v1	29.96	302.512	3.33588	0.00391346	up	yes	Retinol binding protein receptor. Proteins in this family function as retinol binding protein receptors.
Glyma.05G015400.Wm82.a2.v1	1426.24	497.504	-1.51943	1.14251e-05	down	yes	Putative hydrolase of sodium-potassium ATPase alpha subunit. This is a putative hydrolase of the sodium-potassium ATPase alpha subunit.
Glyma.05G018100.Wm82.a2.v1	41.978	102.944	1.29415	0.0114815	up	yes	Dof domain, zinc finger. The Dof domain is a zinc finger DNA-binding domain, that shows resemblance to the Cys2 zinc finger.
Glyma.05G020400.Wm82.a2.v1	86.7533	4.00337	-4.43763	5.22818e-07	down	yes	Protein of unknown function (DUF1675). The members of this family are sequences derived from hypothetical plant proteins of unknown function. One member of this family is annotated as a putative RNA-binding protein, but no evidence was found to support this.
Glyma.05G020500.Wm82.a2.v1	475.248	167.945	-1.50069	2.63828e-08	down	yes	Glycerophosphoryl diester phosphodiesterase family. Escherichia coli has two sequence related isozymes of glycerophosphoryl diester phosphodiesterase (GDPD) - periplasmic and cytosolic. This family also includes agrocinopine synthase, the similarity to GDPD has been noted. This family appears to have weak but not significant matches to mammalian phospholipase C pfam00388, which suggests that this…
Glyma.05G023100.Wm82.a2.v1	857.891	293.78	-1.54606	0.000630962	down	yes	SNARE domain. Most if not all vesicular membrane fusion events in eukaryotic cells are believed to be mediated by a conserved fusion machinery, the SNARE [soluble N-ethylmaleimide-sensitive factor (NSF) attachment protein (SNAP) receptors] machinery. The SNARE domain is thought to act as a protein-protein interaction module in the assembly of a SNARE protein complex.
Glyma.05G027400.Wm82.a2.v1	60.3264	138.453	1.19853	0.0332877	up	yes	TCP family transcription factor. This is a family of TCP plant transcription factors. TCP proteins were named after the first characterized members (TB1, CYC and PCFs) and they are involved in multiple developmental control pathways. This region contains a DNA binding basic-Helix-Loop-Helix (bHLP) structure.
Glyma.05G032200.Wm82.a2.v1	889.892	2152.36	1.27422	0.000966555	up	yes	Myb-like DNA-binding domain. This family contains the DNA binding domains from Myb proteins, as well as the SANT domain family.
Glyma.05G033600.Wm82.a2.v1	59.8692	24.0893	-1.31342	0.0350919	down	yes	Herpesvirus glycoprotein M. The herpesvirus glycoprotein M (gM) is an integral membrane protein predicted to contain 8 transmembrane segments. Glycoprotein M is not essential for viral replication.
Glyma.05G034100.Wm82.a2.v1	6.86213	32.9191	2.2622	0.00553772	up	yes	Autophagy protein Apg9. In yeast, 15 Apg proteins coordinate the formation of autophagosomes. Autophagy is a bulk degradation process induced by starvation in eukaryotic cells. Apg9 plays a direct role in the formation of the cytoplasm to vacuole targeting and autophagic vesicles, possibly serving as a marker for a specialized compartment essential for these vesicle-mediated alternative targeting…
Glyma.05G034600.Wm82.a2.v1	4638.75	2004.39	-1.21057	0.0365801	down	yes	Calmodulin binding protein-like. The members of this family are putative or actual calmodulin binding proteins expressed by various plant species. Some members are known to be involved in the induction of plant defence responses. However, their precise function in this regards is as yet unknown.
Glyma.05G036900.Wm82.a2.v1	85.3203	171.44	1.00674	0.0208494	up	yes	Histidine phosphatase superfamily (branch 1). The histidine phosphatase superfamily is so named because catalysis centres on a conserved His residue that is transiently phosphorylated during the catalytic cycle. Other conserved residues contribute to a 'phosphate pocket' and interact with the phospho group of substrate before, during and after its transfer to the His residue. Structure and sequen…
Glyma.05G038400.Wm82.a2.v1	51.7335	18.6881	-1.46898	0.0108744	down	yes	GDSL-like Lipase/Acylhydrolase.
Glyma.05G040800.Wm82.a2.v1	479.571	155.323	-1.62648	2.19523e-05	down	yes	HEAT repeats. This family includes multiple HEAT repeats.
Glyma.05G042600.Wm82.a2.v1	52.3647	163.997	1.64701	0.0104602	up	yes	Cytochrome P450. Cytochrome P450s are haem-thiolate proteins involved in the oxidative degradation of various compounds. They are particularly well known for their role in the degradation of environmental toxins and mutagens. They can be divided into 4 classes, according to the method by which electrons from NAD(P)H are delivered to the catalytic site. Sequence conservation is relatively low with…
Glyma.05G043100.Wm82.a2.v1	101.884	234.785	1.20441	0.00153787	up	yes	Transmembrane amino acid transporter protein. This transmembrane region is found in many amino acid transporters including UNC-47 and MTR. UNC-47 encodes a vesicular amino butyric acid (GABA) transporter, (VGAT). UNC-47 is predicted to have 10 transmembrane domains. MTR is a N system amino acid transporter system protein involved in methyltryptophan resistance. Other members of this family includ…
Glyma.05G045700.Wm82.a2.v1	865.133	189.826	-2.18825	0.000290996	down	yes	Bromodomain. Bromodomains are 110 amino acid long domains, that are found in many chromatin associated proteins. Bromodomains can interact specifically with acetylated lysine.
Glyma.05G047100.Wm82.a2.v1	47.1087	9.36893	-2.33004	0.00143695	down	yes	EF-hand domain pair.
Glyma.05G052700.Wm82.a2.v1	44.5734	132.774	1.57472	0.000584899	up	yes	Protein tyrosine kinase.
Glyma.05G059300.Wm82.a2.v1	330.073	35.6206	-3.212	1.93782e-11	down	yes	Glycosyl transferase family 8. This family includes enzymes that transfer sugar residues to donor molecules. Members of this family are involved in lipopolysaccharide biosynthesis and glycogen synthesis. This family includes Lipopolysaccharide galactosyltransferase, lipopolysaccharide glucosyltransferase 1, and glycogenin glucosyltransferase.
Glyma.05G063600.Wm82.a2.v1	4064.03	1238.86	-1.7139	8.57481e-09	down	yes	AP2 domain. This 60 amino acid residue domain can bind to DNA and is found in transcription factor proteins.
Glyma.05G065700.Wm82.a2.v1	3.63654	174.625	5.58555	7.15954e-08	up	yes	Rare lipoprotein A (RlpA)-like double-psi beta-barrel. Rare lipoprotein A (RlpA) contains a conserved region that has the double-psi beta-barrel (DPBB) fold. The function of RlpA is not well understood, but it has been shown to act as a prc mutant suppressor in Escherichia coli. The DPBB fold is often an enzymatic domain. The members of this family are quite diverse, and if catalytic this family …
Glyma.05G066800.Wm82.a2.v1	397.565	110	-1.85369	1.77946e-08	down	yes	EF-hand domain pair.
Glyma.05G067200.Wm82.a2.v1	14.6888	45.9747	1.64613	0.0189889	up	yes	MORN repeat. The MORN (Membrane Occupation and Recognition Nexus) repeat is found in multiple copies in several proteins including junctophilins (See Takeshima et al. Mol. Cell 2000;6:11-22). #=GF CC A MORN-repeat protein has been identified in the parasite Toxoplasma gondiis a dynamic component of cell division apparatus in Toxoplasma gondii. It has been hypothesised to functions as a linker pro…
Glyma.05G067800.Wm82.a2.v1	156.435	42.0092	-1.89678	8.04581e-06	down	yes	Protein kinase domain.
Glyma.05G068500.Wm82.a2.v1	65.0209	168.903	1.37721	0.00952172	up	yes	Protein of unknown function (DUF581). Family of uncharacterized proteins.
Glyma.05G068800.Wm82.a2.v1	4.65927	0	only in control	0.0373023	down	yes	Plant invertase/pectin methylesterase inhibitor. This domain inhibits pectin methylesterases (PMEs) and invertases through formation of a non-covalent 1:1 complex. It has been implicated in the regulation of fruit development, carbohydrate metabolizm and cell wall extension. It may also be involved in inhibiting microbial pathogen PMEs. It has been observed that it is often expressed as a large i…
Glyma.05G072300.Wm82.a2.v1	1655.57	479.717	-1.78707	0.000721975	down	yes	Salt tolerance down-regulator. NST1 is a family of proteins that seem to be involved, directly or indirectly, in the salt sensitivity of some cellular functions in yeast. It does this without affecting sodium accumulation. It negatively affects salt-tolerance through an interaction with the splicing factor Msl1p. This interaction stresses the importance of efficient RNA processing under salt stre…
Glyma.05G076300.Wm82.a2.v1	159.42	329.314	1.04663	0.0033105	up	yes	central domain of human glycogen debranching enzyme. this is a central domain of the eukaryotic variant of the glycogen debranching enzyme (GDE). The eukaryotic GDE performs two functions: 4-##-D-glucanotransferase (EC 2.4.1.25) and Amylo-##-1,6-glucosidase (EC 3.2.1.33), performed by the, respectively N- and C- terminal halfs of eukaryotic GDE enzyme The hGDE_central domain follows the glucanotr…
Glyma.05G082200.Wm82.a2.v1	14795	6413.98	-1.20582	0.000175976	down	yes	NB-ARC domain.
Glyma.05G082400.Wm82.a2.v1	346.858	39.5109	-3.13402	0.000450846	down	yes	NB-ARC domain.
Glyma.05G082500.Wm82.a2.v1	3187.51	503.87	-2.66131	1.04117e-15	down	yes	NB-ARC domain.
Glyma.05G085500.Wm82.a2.v1	102.382	32.2626	-1.66603	0.00136624	down	yes	Protein kinase domain.
Glyma.05G088700.Wm82.a2.v1	39.0496	98.7464	1.33842	0.0105196	up	yes	Predicted membrane protein (DUF2101). This domain, found in various archaeal and bacterial proteins, has no known function.
Glyma.05G097100.Wm82.a2.v1	2449.37	850.471	-1.52608	0.0229184	down	yes	F-box-like. This is an F-box-like family.
Glyma.05G097300.Wm82.a2.v1	214.635	19.2219	-3.48107	2.19472e-05	down	yes	Cyclin, N-terminal domain. Cyclins regulate cyclin dependent kinases (CDKs). Human cyclin-O is a Uracil-DNA glycosylase that is related to other cyclins. Cyclins contain two domains of similar all-alpha fold, of which this family corresponds with the N-terminal domain.
Glyma.05G100000.Wm82.a2.v1	39.6799	93.9273	1.24314	0.019966	up	yes	Protein tyrosine kinase.
Glyma.05G102800.Wm82.a2.v1	183.204	46.6357	-1.97394	6.13124e-09	down	yes	Alpha/beta hydrolase family. This family contains alpha/beta hydrolase enzymes of diverse specificity.
Glyma.05G103000.Wm82.a2.v1	48.7496	109.095	1.16212	0.0287052	up	yes	Haemolysin expression modulating protein. This family consists of haemolysin expression modulating protein (HHA) homologues. YmoA and Hha are highly similar bacterial proteins downregulating gene expression in Yersinia enterocolitica and Escherichia coli, respectively.
Glyma.05G103200.Wm82.a2.v1	404.768	115.051	-1.81482	3.41056e-05	down	yes	Subtilase family. Subtilases are a family of serine proteases. They appear to have independently and convergently evolved an Asp/Ser/His catalytic triad, like that found in the trypsin serine proteases (see pfam00089). Structure is an alpha/beta fold containing a 7-stranded parallel beta sheet, order 2314567.
Glyma.05G103600.Wm82.a2.v1	1813.38	806.948	-1.16813	0.016578	down	yes	Peroxidase.
Glyma.05G107600.Wm82.a2.v1	8.70714	0.617161	-3.81848	0.0128117	down	yes	ACT domain. This family of domains generally have a regulatory role. ACT domains are linked to a wide range of metabolic enzymes that are regulated by amino acid concentration. Pairs of ACT domains bind specifically to a particular amino acid leading to regulation of the linked enzyme. The ACT domain is found in: D-3-phosphoglycerate dehydrogenase EC:1.1.1.95, which is inhibited by serine. Aspart…
Glyma.05G110600.Wm82.a2.v1	19.401	1.25291	-3.95278	4.01084e-05	down	yes	Helix-loop-helix DNA-binding domain.
Glyma.05G119500.Wm82.a2.v1	2553.75	1066.21	-1.26012	0.00310534	down	yes	Protein tyrosine kinase.
Glyma.05G122700.Wm82.a2.v1	75.6169	33.1839	-1.18823	0.0214553	down	yes	PPR repeat family. This repeat has no known function. It is about 35 amino acids long and is found in up to 18 copies in some proteins. The family appears to be greatly expanded in plants and fungi. The repeat has been called PPR.
Glyma.05G124900.Wm82.a2.v1	14.8948	104.012	2.80386	7.42335e-08	up	yes	FAD binding domain. This family consists of various enzymes that use FAD as a co-factor, most of the enzymes are similar to oxygen oxidoreductase. One of the enzymes Vanillyl-alcohol oxidase (VAO) has a solved structure, the alignment includes the FAD binding site, called the PP-loop, between residues 99-110. The FAD molecule is covalently bound in the known structure, however the residue that li…
Glyma.05G125800.Wm82.a2.v1	86.6228	37.2207	-1.21864	0.0231601	down	yes	FAD binding domain. This family consists of various enzymes that use FAD as a co-factor, most of the enzymes are similar to oxygen oxidoreductase. One of the enzymes Vanillyl-alcohol oxidase (VAO) has a solved structure, the alignment includes the FAD binding site, called the PP-loop, between residues 99-110. The FAD molecule is covalently bound in the known structure, however the residue that li…
Glyma.05G126400.Wm82.a2.v1	197.83	81.3328	-1.28235	0.000174219	down	yes	Protein kinase domain.
Glyma.05G128800.Wm82.a2.v1	90.1297	214.395	1.2502	0.00554536	up	yes	Protein of unknown function (DUF1477). This family consists of several hypothetical Nucleopolyhedrovirus proteins of around 100 resides in length. The function of this family is unknown.
Glyma.05G130900.Wm82.a2.v1	4.33436	31.1792	2.84669	0.011886	up	yes	Oxidoreductase molybdopterin binding domain. This domain is found in a variety of oxidoreductases. This domain binds to a molybdopterin cofactor. Xanthine dehydrogenases, that also bind molybdopterin, have essentially no similarity.
Glyma.05G131000.Wm82.a2.v1	10.5559	66.8637	2.66317	5.78917e-05	up	yes	Ion transport protein. This family contains Sodium, Potassium, Calcium ion channels. This family is 6 transmembrane helices in which the last two helices flank a loop which determines ion selectivity. In some sub-families (e.g. Na channels) the domain is repeated four times, whereas in others (e.g. K channels) the protein forms as a tetramer in the membrane. A bacterial structure of the protein i…
Glyma.05G132900.Wm82.a2.v1	4908.05	207.974	-4.56068	9.24069e-23	down	yes	E1-E2 ATPase.
Glyma.05G137900.Wm82.a2.v1	176.923	37.962	-2.22049	0.00241413	down	yes	DYW family of nucleic acid deaminases. A family of nucleic acid deaminases prototyped by the plant PPR DYW proteins that are implicated in chloroplast and mitochondrial RNA transcript maturation by numerous C to U editing events. The name derives from the DYW motif present at the C-terminus of the classical plant PPR DYW deaminases. Members of this family are present in bacteria, plants, Naegleri…
Glyma.05G138700.Wm82.a2.v1	1049.69	434.693	-1.27189	0.0166387	down	yes	Glycosyl hydrolases family 16.
Glyma.05G138900.Wm82.a2.v1	2000.73	593.005	-1.75441	2.59855e-09	down	yes	Protein of unknown function (DUF1423). This family represents a conserved region approximately 500 residues long within a number of Arabidopsis thaliana proteins of unknown function.
Glyma.05G139500.Wm82.a2.v1	442.161	129.997	-1.76609	1.27084e-05	down	yes	Protein tyrosine kinase.
Glyma.05G139600.Wm82.a2.v1	145.956	324.254	1.15159	0.00132826	up	yes	Zein-binding. This domain binds to zein proteins, pfam01559. Zein proteins are seed storage proteins.
Glyma.05G146300.Wm82.a2.v1	259.789	658.006	1.34076	0.0243155	up	yes	U-box domain. This domain is related to the Ring finger pfam00097 but lacks the zinc binding residues.
Glyma.05G147400.Wm82.a2.v1	219.787	1043.63	2.24743	0.000116174	up	yes	MYND finger.
Glyma.05G150200.Wm82.a2.v1	126.031	38.6878	-1.70383	0.00446449	down	yes	Ehrlichia tandem repeat (Ehrlichia_rpt). This entry represents 77 residues of an 80 amino acid (240 nucleotide) tandem repeat, found in a variable number of copies in an immunodominant outer membrane protein of Ehrlichia chaffeensis, a tick-borne obligate intracellular pathogen.
Glyma.05G151300.Wm82.a2.v1	24.7145	64.8583	1.39193	0.047081	up	yes	56kDa selenium binding protein (SBP56). This family consists of several eukaryotic selenium binding proteins as well as three sequences from archaea. The exact function of this protein is unknown although it is thought that SBP56 participates in late stages of intra-Golgi protein transport. The Lotus japonicus homologue of SBP56, LjSBP is thought to have more than one physiological role and can b…
Glyma.05G151400.Wm82.a2.v1	163.322	26.491	-2.62414	0.00451275	down	yes	Rapid ALkalinization Factor (RALF). RALF, a 5-kDa ubiquitous polypeptide in plants, arrests root growth and development.
Glyma.05G152100.Wm82.a2.v1	1106.84	409.721	-1.43373	3.56948e-07	down	yes	Serine hydroxymethyltransferase.
Glyma.05G154100.Wm82.a2.v1	290.715	133.669	-1.12095	0.000383103	down	yes	Alpha helical coiled-coil rod protein (HCR). This family consists of several mammalian alpha helical coiled-coil rod HCR proteins. The function of HCR is unknown but it has been implicated in psoriasis in humans and is thought to affect keratinocyte proliferation.
Glyma.05G156600.Wm82.a2.v1	26.9709	2.84116	-3.24685	0.019299	down	yes	Protein phosphatase 2A regulatory B subunit (B56 family). Protein phosphatase 2A (PP2A) is a major intracellular protein phosphatase that regulates multiple aspects of cell growth and metabolizm. The ability of this widely distributed heterotrimeric enzyme to act on a diverse array of substrates is largely controlled by the nature of its regulatory B subunit. There are multiple families of B subu…
Glyma.05G157000.Wm82.a2.v1	48.5953	128.61	1.40412	0.0226102	up	yes	bZIP transcription factor. The Pfam entry includes the basic region and the leucine zipper region.
Glyma.05G158700.Wm82.a2.v1	178.996	452.072	1.33662	0.00109631	up	yes	Protein kinase domain.
Glyma.05G160800.Wm82.a2.v1	171.505	363.992	1.08565	0.00402355	up	yes	WRKY DNA -binding domain.
Glyma.05G161900.Wm82.a2.v1	44.3432	5.98347	-2.88966	0.000461778	down	yes	Fasciclin domain. This extracellular domain is found repeated four times in grasshopper fasciclin I as well as in proteins from mammals, sea urchins, plants, yeast and bacteria.
Glyma.05G162000.Wm82.a2.v1	40.1663	3.68587	-3.44591	0.000796215	down	yes	Fasciclin domain. This extracellular domain is found repeated four times in grasshopper fasciclin I as well as in proteins from mammals, sea urchins, plants, yeast and bacteria.
Glyma.05G163400.Wm82.a2.v1	62.5819	13.4095	-2.22249	8.33292e-05	down	yes	GDSL-like Lipase/Acylhydrolase.
Glyma.05G172000.Wm82.a2.v1	147.2	55.2566	-1.41356	0.000177562	down	yes	DOMON domain. The DOMON (named after dopamine beta-monooxygenase N-terminal) domain is 110-125 residues long. It is predicted to form an all beta fold with up to 11 strands and is secreted to the extracellular compartment. The beta-strand folding produces a hydrophobic pocket which appears to bind soluble haem. This is consistent with the predominant architectures where the protein is associated …
Glyma.05G175000.Wm82.a2.v1	408.303	1345.02	1.71991	0.0276496	up	yes	Glycosyltransferase family 17. This family represents beta-1,4-mannosyl-glycoprotein beta-1,4-N-acetylglucosaminyltransferase (EC:2.4.1.144). This enzyme transfers the bisecting GlcNAc to the core mannose of complex N-glycans. The addition of this residue is regulated during development and has functional consequences for receptor signalling, cell adhesion, and tumor progression.
Glyma.05G178200.Wm82.a2.v1	4894.09	697.073	-2.81166	0.00148452	down	yes	CG-1 domain. CG-1 domains are highly conserved domains of about 130 amino-acid residues containing a predicted bipartite NLS and named after a partial cDNA clone isolated from parsley encoding a sequence-specific DNA-binding protein. CG-1 domains are associated with CAMTA proteins (for CAlModulin -binding Transcription Activator) that are transcription factors containing a calmodulin -binding dom…
Glyma.05G179700.Wm82.a2.v1	8.31446	94.2612	3.50297	3.11337e-09	up	yes	VQ motif. This short motif is found in a variety of plant proteins. These proteins vary greatly in length and are mostly composed of low complexity regions. They all conserve a short motif FXhVQChTG, where X is any amino acid and h is a hydrophobic amino acid. The function of this motif is uncertain, however one protein in this family has been found to bind the SigA sigma factor. It would seem pl…
Glyma.05G179900.Wm82.a2.v1	125.049	343.467	1.45768	0.000391274	up	yes	AP2 domain. This 60 amino acid residue domain can bind to DNA and is found in transcription factor proteins.
Glyma.05G180200.Wm82.a2.v1	85.1162	2.45154	-5.11767	2.45217e-09	down	yes	Protein of unknown function (DUF632). This plant protein may be a leucine zipper, but there is no experimental evidence for this.
Glyma.05G183300.Wm82.a2.v1	203.067	96.6472	-1.07116	0.0114748	down	yes	FUSC-like inner membrane protein yccS. This family has similarities to the fusaric acid resistance protein family. The proteins are lodged in the inner membrane.
Glyma.05G184500.Wm82.a2.v1	662.024	265.375	-1.31885	0.0446607	down	yes	WRKY DNA -binding domain.
Glyma.05G186700.Wm82.a2.v1	56.9258	12.4778	-2.18972	0.000157888	down	yes	AP2 domain. This 60 amino acid residue domain can bind to DNA and is found in transcription factor proteins.
Glyma.05G190100.Wm82.a2.v1	34.0077	100.832	1.56801	0.0288804	up	yes	Protein of unknown function (DUF506). Family of uncharacterized plant proteins.
Glyma.05G191700.Wm82.a2.v1	1553.66	354.712	-2.13095	4.02833e-09	down	yes	Protein kinase domain.
Glyma.05G192300.Wm82.a2.v1	142.457	7.8186	-4.18747	1.08782e-21	down	yes	Herpes virus major outer envelope glycoprotein (BLLF1). This family consists of the BLLF1 viral late glycoprotein, also termed gp350/220. It is the most abundantly expressed glycoprotein in the viral envelope of the Herpesviruses and is the major antigen responsible for stimulating the production of neutralizing antibodies in vivo.
Glyma.05G195000.Wm82.a2.v1	5328.56	725.493	-2.87671	3.96385e-07	down	yes	No apical meristem (NAM) protein. This is a family of no apical meristem (NAM) proteins these are plant development proteins. Mutations in NAM result in the failure to develop a shoot apical meristem in petunia embryos. NAM is indicated as having a role in determining positions of meristems and primordial. One member of this family NAP (NAC-like, activated by AP3/PI) is encoded by the target gene…
Glyma.05G195100.Wm82.a2.v1	35.4724	8.02904	-2.1434	0.00230355	down	yes	Xylanase inhibitor N-terminal. The N- and C-termini of the members of this family are jointly necessary for creating the catalytic pocket necessary for cleaving xylanase. Phytopathogens produce xylanase that destroys plant cells, so its destruction through proteolysis is vital for plant-survival.
Glyma.05G196100.Wm82.a2.v1	758.119	347.391	-1.12586	0.00345996	down	yes	Diacylglycerol kinase accessory domain. Diacylglycerol (DAG) is a second messenger that acts as a protein kinase C activator. This domain is assumed to be an accessory domain: its function is unknown.
Glyma.05G197000.Wm82.a2.v1	1640.57	455.115	-1.8499	9.28434e-05	down	yes	MAC/Perforin domain. The membrane-attack complex (MAC) of the complement system forms transmembrane channels. These channels disrupt the phospholipid bilayer of target cells, leading to cell lysis and death. A number of proteins participate in the assembly of the MAC. Freshly activated C5b binds to C6 to form a C5b-6 complex, then to C7 forming the C5b-7 complex. The C5b-7 complex binds to C8, wh…
Glyma.05G207100.Wm82.a2.v1	5448.86	2312.07	-1.23677	4.68915e-05	down	yes	Glutathione peroxidase.
Glyma.05G207700.Wm82.a2.v1	4795.12	1676.84	-1.51582	4.64004e-06	down	yes	Haloacid dehalogenase-like hydrolase.
Glyma.05G217400.Wm82.a2.v1	57.5812	124.456	1.11197	0.0262344	up	yes	Lipase (class 3).
Glyma.05G224000.Wm82.a2.v1	2408.1	773.612	-1.63821	1.04041e-09	down	yes	tRNA synthetases class II (D, K and N).
Glyma.05G224400.Wm82.a2.v1	32.9957	81.2555	1.30019	0.0358245	up	yes	Zinc finger C-x8-C-x5-C-x3-H type (and similar).
Glyma.05G225400.Wm82.a2.v1	2.41307	20.2681	3.07027	0.006394	up	yes	Protein of unknown function (DUF1005). Family of plant proteins with undetermined function.
Glyma.05G227600.Wm82.a2.v1	2.75246	15.5465	2.49779	0.031774	up	yes	EpsG family. This family of proteins are related to the EpsG protein from B. subtilis. These proteins are likely glycosyl transferases belonging to the membrane protein GT-C clan.
Glyma.05G227800.Wm82.a2.v1	4.90317	0	only in control	0.02988	down	yes	Protein of unknown function (DUF810). This family consists of several plant proteins of unknown function.
Glyma.05G233700.Wm82.a2.v1	788.806	1577.67	1.00005	0.0118879	up	yes	CCT motif. This short motif is found in a number of plant proteins. It is rich in basic amino acids and has been called a CCT motif after Co, Col and Toc1. The CCT motif is about 45 amino acids long and contains a putative nuclear localisation signal within the second half of the CCT motif. Toc1 mutants have been identified in this region.
Glyma.05G235500.Wm82.a2.v1	837.783	367.061	-1.19056	1.61866e-05	down	yes	tify domain. This short possible domain is found in a variety of plant transcription factors that contain GATA domains as well as other motifs. Although previously known as the Zim domain this is now called the tify domain after its most conserved amino acids. TIFY proteins can be further classified into two groups depending on the presence (group I) or absence (group II) of a C2C2-GATA domain. F…
Glyma.05G236300.Wm82.a2.v1	20301.1	8001.95	-1.34314	0.00717441	down	yes	PLAC8 family. This family includes the Placenta-specific gene 8 protein.
Glyma.05G241600.Wm82.a2.v1	111.167	267.644	1.26759	0.0387943	up	yes	CHASE domain. This domain is found in the extracellular portion of receptor-like proteins - such as serine/threonine kinases and adenylyl cyclases. Predicted to be a ligand binding domain.
Glyma.05G243000.Wm82.a2.v1	871.899	1863.63	1.09588	0.00649999	up	yes	Protein kinase domain.
Glyma.05G243200.Wm82.a2.v1	1162.88	2602.51	1.1622	0.00118353	up	yes	N-terminal C2 in EEIG1 and EHBP1 proteins. This version of the C2 domain was initally identified in the vertebrate estrogen early-induced gene 1 (EEIG1), and its Drosophila ortholog required for uptake of dsRNA via the endocytotic machinery to induce RNAi silencing. It is also in C.elegans ortholog Sym-3 (SYnthetic lethal with Mec-3) and the mammalian protein EHBP1 (EH domain Binding Protein-1) t…
Glyma.05G245600.Wm82.a2.v1	1258.29	367.078	-1.7773	3.21657e-06	down	yes	EF-hand domain pair.
Glyma.06G003800.Wm82.a2.v1	174.846	581.83	1.73451	2.57068e-05	up	yes	Myb-like DNA-binding domain. This family contains the DNA binding domains from Myb proteins, as well as the SANT domain family.
Glyma.06G004800.Wm82.a2.v1	730.345	1484.18	1.02302	0.0351601	up	yes	Phosphatidylinositol-specific phospholipase C, X domain. This associates with pfam00387 to form a single structural unit.
Glyma.06G007500.Wm82.a2.v1	9788.32	4882.79	-1.00336	0.0018064	down	yes	Pyridoxal-dependent decarboxylase, pyridoxal binding domain. These pyridoxal-dependent decarboxylases acting on ornithine, lysine, arginine and related substrates This domain has a TIM barrel fold.
Glyma.06G010800.Wm82.a2.v1	11.8269	1.87156	-2.65976	0.0253622	down	yes	SAM dependent carboxyl methyltransferase. This family of plant methyltransferases contains enzymes that act on a variety of substrates including salicylic acid, jasmonic acid and 7-Methylxanthine. Caffeine is synthesized through sequential three-step methylation of xanthine derivatives at positions 7-N, 3-N, and 1-N. The protein 7-methylxanthine methyltransferase (designated as CaMXMT) catalyses …
Glyma.06G011100.Wm82.a2.v1	5.3904	0.317502	-4.08556	0.0471124	down	yes	Arabidopsis protein of unknown function. This family represents a number of Arabidopsis proteins. Their functions are unknown.
Glyma.06G017600.Wm82.a2.v1	907.035	315.469	-1.52366	0.0109689	down	yes	Protein kinase domain.
Glyma.06G017800.Wm82.a2.v1	139.629	354.415	1.34384	0.000701081	up	yes	RWP-RK domain. This domain is named RWP-RK after a conserved motif at the C terminus of the presumed domain. The domain is found in algal minus dominance proteins as well as plant proteins involved in nitrogen-controlled development.
Glyma.06G020800.Wm82.a2.v1	75.4004	15.3137	-2.29975	0.0345143	down	yes	Reverse transcriptase-like. This domain is found in plants and appears to be part of a retrotransposon.
Glyma.06G023400.Wm82.a2.v1	1039.23	402.205	-1.36952	3.79525e-07	down	yes	Ydr279p protein family (RNase H2 complex component). RNases H are enzymes that specifically hydrolyse RNA when annealed to a complementary DNA and are present in all living organisms. In yeast RNase H2 is composed of a complex of three proteins (Rnh2Ap, Ydr279p and Ylr154p), this family represents the homologues of Ydr279p. It is not known whether non yeast proteins in this family fulfil the same…
Glyma.06G024000.Wm82.a2.v1	764.897	283.131	-1.43379	0.000167776	down	yes	Protein of unknown function (DUF668). Uncharacterized plant protein.
Glyma.06G028800.Wm82.a2.v1	15.7874	52.3783	1.73019	0.0413043	up	yes	Histidine phosphatase superfamily (branch 1). The histidine phosphatase superfamily is so named because catalysis centres on a conserved His residue that is transiently phosphorylated during the catalytic cycle. Other conserved residues contribute to a 'phosphate pocket' and interact with the phospho group of substrate before, during and after its transfer to the His residue. Structure and sequen…
Glyma.06G032500.Wm82.a2.v1	9.19891	147.092	3.99911	6.31148e-09	up	yes	Phosphoglucose isomerase. Phosphoglucose isomerase catalyses the interconversion of glucose-6-phosphate and fructose-6-phosphate.
Glyma.06G034500.Wm82.a2.v1	705.252	193.515	-1.86569	2.90181e-13	down	yes	Zinc finger, C3HC4 type (RING finger).
Glyma.06G034600.Wm82.a2.v1	28.016	9.35183	-1.58293	0.0397151	down	yes	Glycosyl transferase family 8. This family includes enzymes that transfer sugar residues to donor molecules. Members of this family are involved in lipopolysaccharide biosynthesis and glycogen synthesis. This family includes Lipopolysaccharide galactosyltransferase, lipopolysaccharide glucosyltransferase 1, and glycogenin glucosyltransferase.
Glyma.06G035000.Wm82.a2.v1	311.52	710.552	1.18961	0.00135562	up	yes	Protein kinase domain.
Glyma.06G036800.Wm82.a2.v1	301.177	23.5398	-3.67744	5.59033e-05	down	yes	Myb-like DNA-binding domain. This family contains the DNA binding domains from Myb proteins, as well as the SANT domain family.
Glyma.06G037000.Wm82.a2.v1	1029.19	377.336	-1.44759	3.74472e-06	down	yes	Protein of unknown function (DUF1645). These sequences are derived from a number of hypothetical plant proteins. The region in question is approximately 270 amino acids long. Some members of this family are annotated as yeast pheromone receptor proteins AR781 but no literature was found to support this.
Glyma.06G043400.Wm82.a2.v1	107.603	263.762	1.29351	0.00376089	up	yes	F-box-like. This is an F-box-like family.
Glyma.06G046300.Wm82.a2.v1	5070.2	2186.12	-1.21367	4.43684e-05	down	yes	Interferon-related developmental regulator (IFRD). Interferon-related developmental regulator (IFRD1) is the human homologue of the rat early response protein PC4 and its murine homologue TIS7. The exact function of IFRD1 is unknown but it has been shown that PC4 is necessary to muscle differentiation and that it might have a role in signal transduction. This family also contains IFRD2 and its mu…
Glyma.06G046400.Wm82.a2.v1	1574.41	77.4654	-4.34512	4.12123e-17	down	yes	WD domain, G-beta repeat.
Glyma.06G047600.Wm82.a2.v1	409.074	187.597	-1.12472	0.000420394	down	yes	Fringe-like. The drosophila protein fringe (FNG) is a glucosaminyltransferase that controls the response of the Notch receptor to specific ligands. FNG is localized to the Golgi apparatus (not secreted as previously thought). Modification of Notch occurs through glycosylation by FNG. The xenopus homologue, lunatic fringe, has been implicated in a variety of functions.
Glyma.06G050100.Wm82.a2.v1	0.377444	6.88542	4.18921	0.0393797	up	yes	Aminotransferase class IV. The D-amino acid transferases (D-AAT) are required by bacteria to catalyse the synthesis of D-glutamic acid and D-alanine, which are essential constituents of bacterial cell wall and are the building block for other D-amino acids. Despite the difference in the structure of the substrates, D-AATs and L-ATTs have strong similarity.
Glyma.06G050300.Wm82.a2.v1	2.94345	37.6142	3.67569	0.00435705	up	yes	Zinc finger C-x8-C-x5-C-x3-H type (and similar).
Glyma.06G052000.Wm82.a2.v1	322.983	968.767	1.58469	5.73989e-05	up	yes	ZIP Zinc transporter. The ZIP family consists of zinc transport proteins and many putative metal transporters. The main contribution to this family is from the Arabidopsis thaliana ZIP protein family these proteins are responsible for zinc uptake in the plant. Also found within this family are C. elegans proteins of unknown function which are annotated as being similar to human growth arrest indu…
Glyma.06G052900.Wm82.a2.v1	450.477	105.634	-2.09238	0.00062056	down	yes	Mitochondrial carrier protein.
Glyma.06G057500.Wm82.a2.v1	6.18334	0	only in control	0.00665123	down	yes	Protein of unknown function (DUF1677). The sequences found in this family are all derived from hypothetical plant proteins of unknown function. The region features a number of highly conserved cysteine residues.
Glyma.06G060000.Wm82.a2.v1	620.747	253.302	-1.29315	0.00579774	down	yes	Protein of unknown function (DUF1336). This family represents the C-terminus (approximately 250 residues) of a number of hypothetical plant proteins of unknown function.
Glyma.06G063500.Wm82.a2.v1	310.855	636.948	1.03494	0.0124398	up	yes	Response regulator receiver domain. This domain receives the signal from the sensor partner in bacterial two-component systems. It is usually found N-terminal to a DNA binding effector domain.
Glyma.06G065000.Wm82.a2.v1	92.7262	29.2259	-1.66573	0.000324947	down	yes	Cellulose synthase. Cellulose, an aggregate of unbranched polymers of beta-1,4-linked glucose residues, is the major component of wood and thus paper, and is synthesized by plants, most algae, some bacteria and fungi, and even some animals. The genes that synthesize cellulose in higher plants differ greatly from the well-characterized genes found in Acetobacter and Agrobacterium sp. More correctl…
Glyma.06G065400.Wm82.a2.v1	45.0875	275.716	2.61239	0.0024417	up	yes	D5 N terminal like. This domain is found in D5 proteins of DNA viruses and bacteriophage P4 DNA primases phages.
Glyma.06G065600.Wm82.a2.v1	5.29491	70.4403	3.73372	0.00032364	up	yes	SPFH domain / Band 7 family. This family has been called SPFH, Band 7 or PHB domain. Recent phylogenetic analysis has shown this domain to be a slipin or Stomatin-like integral membrane domain conserved from protozoa to mammals.
Glyma.06G068500.Wm82.a2.v1	138.965	308.829	1.15208	0.0012821	up	yes	Protein of unknown function (DUF4050). This family of proteins is functionally uncharacterized. This family of proteins is found in eukaryotes. Proteins in this family are typically between 109 and 173 amino acids in length. There are two conserved sequence motifs: IPL and FLVD.
Glyma.06G071200.Wm82.a2.v1	160.759	7.94349	-4.33899	0.0100504	down	yes	HCO3- transporter family. This family contains Band 3 anion exchange proteins that exchange CL-/HCO3-. This family also includes cotransporters of Na+/HCO3-.
Glyma.06G076900.Wm82.a2.v1	476.683	1530.53	1.68293	9.63744e-07	up	yes	F-box domain. This domain is approximately 50 amino acids long, and is usually found in the N-terminal half of a variety of proteins. Two motifs that are commonly found associated with the F-box domain are the leucine rich repeats (LRRs; pfam00560 and pfam07723) and the WD repeat (pfam00400). The F-box domain has a role in mediating protein-protein interactions in a variety of contexts, such as p…
Glyma.06G077200.Wm82.a2.v1	529.164	1303.34	1.30042	0.0201966	up	yes	Ribosomal L27e protein family. The N-terminal region of the eukaryotic ribosomal L27 has the KOW motif. C-terminal region is represented by this family.
Glyma.06G078700.Wm82.a2.v1	11.6785	0.635747	-4.19926	0.002009	down	yes	Oleosin.
Glyma.06G081300.Wm82.a2.v1	37.0278	112.789	1.60694	0.0213507	up	yes	Flavin-binding monooxygenase-like. This family includes FMO proteins, cyclohexanone mono-oxygenase and a number of different mono-oxygenases.
Glyma.06G082000.Wm82.a2.v1	209.382	432.977	1.04815	0.00218506	up	yes	Sulfite exporter TauE/SafE. This is a family of integral membrane proteins where the alignment appears to contain two duplicated modules of three transmembrane helices. The proteins are involved in the transport of anions across the cytoplasmic membrane during taurine metabolizm as an exporter of sulfoacetate. This family used to be known as DUF81.
Glyma.06G085300.Wm82.a2.v1	304.152	58.1573	-2.38676	0.000120685	down	yes	Exostosin family. The EXT family is a family of tumor suppressor genes. Mutations of EXT1 on 8q24.1, EXT2 on 11p11-13, and EXT3 on 19p have been associated with the autosomal dominant disorder known as hereditary multiple exostoses (HME). This is the most common known skeletal dysplasia. The chromosomal locations of other EXT genes suggest association with other forms of neoplasia. EXT1 and EXT2 …
Glyma.06G086000.Wm82.a2.v1	953.922	322.139	-1.56619	0.000950385	down	yes	Protein of unknown function (DUF810). This family consists of several plant proteins of unknown function.
Glyma.06G087800.Wm82.a2.v1	642.442	186.628	-1.7834	1.55518e-10	down	yes	Malic enzyme, N-terminal domain.
Glyma.06G089800.Wm82.a2.v1	7839.66	2994.16	-1.38864	2.6285e-06	down	yes	Inositol 1, 3, 4-trisphosphate 5/6-kinase. This family consists of several inositol 1, 3, 4-trisphosphate 5/6-kinase proteins. Inositol 1,3,4-trisphosphate is at a branch point in inositol phosphate metabolizm. It is dephosphorylated by specific phosphatases to either inositol 3,4-bisphosphate or inositol 1,3-bisphosphate. Alternatively, it is phosphorylated to inositol 1,3,4,6-tetrakisphosphate …
Glyma.06G099700.Wm82.a2.v1	44.8705	350.636	2.96614	4.30678e-06	up	yes	ANTH domain. AP180 is an endocytotic accessory proteins that has been implicated in the formation of clathrin-coated pits. The domain is involved in phosphatidylinositol 4,5-bisphosphate binding and is a universal adaptor for nucleation of clathrin coats.
Glyma.06G101600.Wm82.a2.v1	4674.73	1102.47	-2.08414	0.00414141	down	yes	Cupin-like domain. This cupin like domain shares similarity to the JmjC domain.
Glyma.06G104800.Wm82.a2.v1	30.1852	157.167	2.38038	0.00220473	up	yes	Trehalose-phosphatase. This family consist of trehalose-phosphatases EC:3.1.3.12 these enzyme catalyse the de-phosphorylation of trehalose-6-phosphate to trehalose and orthophosphate. The aligned region is present in trehalose-phosphatases and comprises the entire length of the protein it is also found in the C-terminus of trehalose-6-phosphate synthase EC:2.4.1.15 adjacent to the trehalose-6-pho…
Glyma.06G105700.Wm82.a2.v1	611.859	275.082	-1.15334	0.0275478	down	yes	Pollen proteins Ole e I like.
Glyma.06G106700.Wm82.a2.v1	101.935	275.573	1.43479	0.00449177	up	yes	Heavy-metal-associated domain.
Glyma.06G107700.Wm82.a2.v1	19.5923	1.57041	-3.64108	9.77258e-05	down	yes	Protein of unknown function (DUF793). This family consists of several plant proteins of unknown function.
Glyma.06G108100.Wm82.a2.v1	1641.12	611.827	-1.42349	0.00587843	down	yes	Galactosyltransferase. This family includes the galactosyltransferases UDP-galactose:2-acetamido-2-deoxy-D-glucose3beta-galactosyltransferase and UDP-Gal:beta-GlcNAc beta 1,3-galactosyltranferase. Specific galactosyltransferases transfer galactose to GlcNAc terminal chains in the synthesis of the lacto-series oligosaccharides types 1 and 2.
Glyma.06G109200.Wm82.a2.v1	16185.9	33824.9	1.06334	0.0227733	up	yes	Mo-co oxidoreductase dimerization domain. This domain is found in molybdopterin cofactor (Mo-co) oxidoreductases. It is involved in dimer formation, and has an Ig-fold structure.
Glyma.06G109400.Wm82.a2.v1	249.666	539.984	1.11292	0.0109589	up	yes	Phosphatidylinositol-4-phosphate 5-Kinase. This family contains a region from the common kinase core found in the type I phosphatidylinositol-4-phosphate 5-kinase (PIP5K) family as described in. The family consists of various type I, II and III PIP5K enzymes. PIP5K catalyses the formation of phosphoinositol-4,5-bisphosphate via the phosphorylation of phosphatidylinositol-4-phosphate a precursor i…
Glyma.06G109500.Wm82.a2.v1	2263.06	875.66	-1.36983	3.89756e-06	down	yes	Oxysterol-binding protein.
Glyma.06G114200.Wm82.a2.v1	3390.21	704.448	-2.26681	0.00363724	down	yes	Xylanase inhibitor N-terminal. The N- and C-termini of the members of this family are jointly necessary for creating the catalytic pocket necessary for cleaving xylanase. Phytopathogens produce xylanase that destroys plant cells, so its destruction through proteolysis is vital for plant-survival.
Glyma.06G116300.Wm82.a2.v1	998.501	323.663	-1.62527	3.31671e-10	down	yes	Signal peptidase, peptidase S26. This is a family of membrane signal serine endopeptidases which function in the processing of newly-synthesized secreted proteins. Peptidase S26 removes the hydrophobic, N-terminal, signal peptides as proteins are translocated across membranes. The active site residues take the form of a catalytic dyad that is Ser, Lys in subfamily S26A; the Ser is the nucleophile…
Glyma.06G116500.Wm82.a2.v1	790.945	275.879	-1.51954	0.00185392	down	yes	MAP7 (E-MAP-115) family. The organisation of microtubules varies with the cell type and is presumably controlled by tissue-specific microtubule-associated proteins (MAPs). The 115-kDa epithelial MAP (E-MAP-115/MAP7) has been identified as a microtubule-stabilizing protein predominantly expressed in cell lines of epithelial origin. The binding of this microtubule associated protein is nucleotide i…
Glyma.06G118300.Wm82.a2.v1	1191.08	313.879	-1.92399	9.27874e-09	down	yes	PHD-finger. PHD folds into an interleaved type of Zn-finger chelating 2 Zn ions in a similar manner to that of the RING and FYVE domains. Several PHD fingers have been identified as binding modules of methylated histone H3.
Glyma.06G118600.Wm82.a2.v1	116.681	44.1202	-1.40306	0.0442608	down	yes	Chalcone and stilbene synthases, N-terminal domain. The C-terminal domain of Chalcone synthase is reported to be structurally similar to domains in thiolase and beta-ketoacyl synthase. The differences in activity are accounted for by differences in this N-terminal domain.
Glyma.06G119800.Wm82.a2.v1	529.405	1245.17	1.2339	0.000382947	up	yes	Reverse transcriptase (RNA-dependent DNA polymerase). A reverse transcriptase gene is usually indicative of a mobile element such as a retrotransposon or retrovirus. Reverse transcriptases occur in a variety of mobile elements, including retrotransposons, retroviruses, group II introns, bacterial msDNAs, hepadnaviruses, and caulimoviruses.
Glyma.06G124800.Wm82.a2.v1	159.274	50.6443	-1.65304	0.00854768	down	yes	Myosin tail.
Glyma.06G125100.Wm82.a2.v1	27.5781	3.42338	-3.01003	6.88355e-05	down	yes	AP2 domain. This 60 amino acid residue domain can bind to DNA and is found in transcription factor proteins.
Glyma.06G125200.Wm82.a2.v1	518.578	222.18	-1.22283	1.73647e-05	down	yes	Mitochondrial carrier protein.
Glyma.06G127700.Wm82.a2.v1	1915.26	952.869	-1.00719	0.00214006	down	yes	PAP_fibrillin. This family identifies a conserved region found in a number of plastid lipid-associated proteins (PAPs), and in a number of putative fibrillin proteins.
Glyma.06G132500.Wm82.a2.v1	2327.44	1020.27	-1.18979	3.46731e-05	down	yes	Protein of unknown function (DUF791). This family consists of several eukaryotic proteins of unknown function.
Glyma.06G133800.Wm82.a2.v1	40.7738	102.925	1.33588	0.00834919	up	yes	Homeobox domain.
Glyma.06G136200.Wm82.a2.v1	11496.3	5728.2	-1.00502	0.00202394	down	yes	START domain.
Glyma.06G136300.Wm82.a2.v1	799.335	139.653	-2.51695	0.00162271	down	yes	Specifically androgen-regulated gene protein. This family of proteins is found in eukaryotes, the function of this protein is still unknown but it is thought to be an androgen receptor. Protein expression is up-regulated in the presence of androgens, but not in the presence of glucocorticoids. SARG tends to be highly expressed in prostate tissue. Proteins in this family are typically between 340 …
Glyma.06G136400.Wm82.a2.v1	300.034	101.013	-1.57058	9.4097e-08	down	yes	Predicted coiled-coil domain-containing protein (DUF2360). This is the conserved 140 amino acid region of a family of proteins conserved from nematodes to humans. One C. elegans member is annotated as a Daf-16-dependent longevity protein 1 but this could not be confirmed. The function is unknown.
Glyma.06G138100.Wm82.a2.v1	13879.5	4329.23	-1.68078	0.0489796	down	yes	No apical meristem (NAM) protein. This is a family of no apical meristem (NAM) proteins these are plant development proteins. Mutations in NAM result in the failure to develop a shoot apical meristem in petunia embryos. NAM is indicated as having a role in determining positions of meristems and primordial. One member of this family NAP (NAC-like, activated by AP3/PI) is encoded by the target gene…
Glyma.06G140600.Wm82.a2.v1	2299.92	1111.29	-1.04934	0.00285335	down	yes	Ring finger domain.
Glyma.06G140700.Wm82.a2.v1	143.32	5.84073	-4.61695	1.5238e-06	down	yes	Serpentine type 7TM GPCR chemoreceptor Srz. Chemoreception is mediated in Caenorhabditis elegans by members of the seven-transmembrane G-protein-coupled receptor class (7TM GPCRs) of proteins which are of the serpentine type. Srz is a solo families amongst the superfamilies of chemoreceptors. Chemoperception is one of the central senses of soil nematodes like C. elegans which are otherwise 'blind…
Glyma.06G142200.Wm82.a2.v1	376.079	174.005	-1.1119	0.046803	down	yes	Growth arrest and DNA-damage-inducible proteins-interacting protein 1. Members of this family of proteins act as negative regulators of G1 to S cell cycle phase progression by inhibiting cyclin-dependent kinases. Inhibitory effects are additive with GADD45 proteins but occur also in the absence of GADD45 proteins. Furthermore, they act as a repressor of the orphan nuclear receptor NR4A1 by inhibi…
Glyma.06G143100.Wm82.a2.v1	233.674	665.822	1.51064	0.0003975	up	yes	Ring finger domain.
Glyma.06G146100.Wm82.a2.v1	12.5961	37.8423	1.58702	0.0431618	up	yes	Protein of unknown function (DUF2661). This viral family of proteins have no known function.
Glyma.06G150400.Wm82.a2.v1	0.377444	8.03053	4.41116	0.017824	up	yes	Ring finger domain.
Glyma.06G153200.Wm82.a2.v1	1752	851.273	-1.04131	0.000420275	down	yes	Protein kinase domain.
Glyma.06G153300.Wm82.a2.v1	20.668	4.37812	-2.23901	0.01131	down	yes	DNA repair metallo-beta-lactamase. The metallo-beta-lactamase fold contains five sequence motifs. The first four motifs are found in pfam00753 and are common to all metallo-beta-lactamases. The fifth motif appears to be specific to function. This entry represents the fifth motif from metallo-beta-lactamases involved in DNA repair.
Glyma.06G157400.Wm82.a2.v1	11552.8	1695.48	-2.76847	1.02442e-09	down	yes	No apical meristem (NAM) protein. This is a family of no apical meristem (NAM) proteins these are plant development proteins. Mutations in NAM result in the failure to develop a shoot apical meristem in petunia embryos. NAM is indicated as having a role in determining positions of meristems and primordial. One member of this family NAP (NAC-like, activated by AP3/PI) is encoded by the target gene…
Glyma.06G158700.Wm82.a2.v1	37.1334	99.9695	1.42877	0.00550127	up	yes	Auxin responsive protein. This family consists of the protein products of the ARG7 auxin responsive genes family none of which have any identified functional role.
Glyma.06G165500.Wm82.a2.v1	861.284	397.504	-1.11552	7.44231e-05	down	yes	tumor suppressor, Mitostatin. Trichoplein or mitostatin, was first defined as a meiosis-specific nuclear structural protein. It has since been linked with mitochondrial movement. It is associated with the mitochondrial outer membrane, and over-expression leads to reduction in mitochondrial motility whereas lack of it enhances mitochondrial movement. The activity appears to be mediated through bin…
Glyma.06G169800.Wm82.a2.v1	20.4281	64.424	1.65705	0.00887148	up	yes	Integral peroxisomal membrane peroxin. Peroxisomes play diverse roles in the cell, compartmentalising many activities related to lipid metabolizm and functioning in the decomposition of toxic hydrogen peroxide. Sequence similarity was identified between two hypothetical proteins and the peroxin integral membrane protein Pex24p.
Glyma.06G178600.Wm82.a2.v1	22.0065	3.14156	-2.80837	0.00178585	down	yes	Myb-like DNA-binding domain. This family contains the DNA binding domains from Myb proteins, as well as the SANT domain family.
Glyma.06G181000.Wm82.a2.v1	118.764	57.5766	-1.04454	0.0209863	down	yes	Domain of unknown function (DUF4042). This presumed domain is functionally uncharacterized. This domain family is found in eukaryotes, and is approximately 180 amino acids in length.
Glyma.06G185300.Wm82.a2.v1	17.3707	1.23507	-3.814	0.000420394	down	yes	Gibberellin regulated protein. This is the GASA gibberellin regulated cysteine rich protein family. The expression of these proteins is up-regulated by the plant hormone gibberellin, most of these proteins have some role in plant development. There are 12 cysteine residues conserved within the alignment giving the potential for these proteins to posses 6 disulphide bonds.
Glyma.06G188500.Wm82.a2.v1	292.216	113.296	-1.36694	6.0259e-06	down	yes	Galactosyltransferase. This family includes the galactosyltransferases UDP-galactose:2-acetamido-2-deoxy-D-glucose3beta-galactosyltransferase and UDP-Gal:beta-GlcNAc beta 1,3-galactosyltranferase. Specific galactosyltransferases transfer galactose to GlcNAc terminal chains in the synthesis of the lacto-series oligosaccharides types 1 and 2.
Glyma.06G188900.Wm82.a2.v1	347.318	148.211	-1.22861	2.93048e-05	down	yes	Glucose / Sorbosone dehydrogenase. Members of this family are glucose/sorbosone dehydrogenases that possess a beta-propeller fold.
Glyma.06G189700.Wm82.a2.v1	91.7179	211.049	1.2023	0.00220398	up	yes	DnaJ domain. DnaJ domains (J-domains) are associated with hsp70 heat-shock system and it is thought that this domain mediates the interaction. DnaJ-domain is therefore part of a chaperone (protein folding) system. The T-antigens, although not in Prosite are confirmed as DnaJ containing domains from literature.
Glyma.06G191200.Wm82.a2.v1	89.4056	31.8023	-1.49123	0.00305586	down	yes	Protein of unknown function (DUF4005). This is a C-terminal region of plant IQ-containing putative calmodulin-binding proteins.
Glyma.06G191300.Wm82.a2.v1	1982.75	620.767	-1.67538	1.86617e-10	down	yes	ABC transporter. ABC transporters for a large family of proteins responsible for translocation of a variety of compounds across biological membranes. ABC transporters are the largest family of proteins in many completely sequenced bacteria. ABC transporters are composed of two copies of this domain and two copies of a transmembrane domain pfam00664. These four domains may belong to a single polyp…
Glyma.06G193000.Wm82.a2.v1	104.516	212.825	1.02595	0.0439912	up	yes	TCP family transcription factor. This is a family of TCP plant transcription factors. TCP proteins were named after the first characterized members (TB1, CYC and PCFs) and they are involved in multiple developmental control pathways. This region contains a DNA binding basic-Helix-Loop-Helix (bHLP) structure.
Glyma.06G193500.Wm82.a2.v1	86.2459	279.755	1.69763	0.0087437	up	yes	Glutathione S-transferase, N-terminal domain.
Glyma.06G194800.Wm82.a2.v1	297.721	792.69	1.4128	8.32374e-05	up	yes	Dof domain, zinc finger. The Dof domain is a zinc finger DNA-binding domain, that shows resemblance to the Cys2 zinc finger.
Glyma.06G200100.Wm82.a2.v1	2316.86	1031.54	-1.16737	0.0153884	down	yes	SNARE domain. Most if not all vesicular membrane fusion events in eukaryotic cells are believed to be mediated by a conserved fusion machinery, the SNARE [soluble N-ethylmaleimide-sensitive factor (NSF) attachment protein (SNAP) receptors] machinery. The SNARE domain is thought to act as a protein-protein interaction module in the assembly of a SNARE protein complex.
Glyma.06G200700.Wm82.a2.v1	15.6501	1.90724	-3.03661	0.0100985	down	yes	Domain of unknown function DUF221. This family consists of hypothetical transmembrane proteins none of which have any function, the aligned region is at 538 residues at maximum length.
Glyma.06G205500.Wm82.a2.v1	12.0701	1.23432	-3.28964	0.00610996	down	yes	COBRA-like protein. Family of plant proteins are designated COBRA-like (COBL) proteins. The 12 Arabidopsis members of the family are all GPI-liked. Some members of this family are annotated as phytochelatin synthase, but these annotations are incorrect.
Glyma.06G214800.Wm82.a2.v1	41.8279	10.2493	-2.02894	0.0105962	down	yes	FAE1/Type III polyketide synthase-like protein. The members of this family are described as 3-ketoacyl-CoA synthases, type III polyketide synthases, fatty acid elongases and fatty acid condensing enzymes, and are found in both prokaryotic and eukaryotic (mainly plant) species. The region featured in this family contains the active site residues, as well as motifs involved in substrate binding.
Glyma.06G223600.Wm82.a2.v1	63.5353	19.4971	-1.7043	0.00378952	down	yes	Haemolysin-III related. Members of this family are integral membrane proteins. This family includes a protein with hemolytic activity from Bacillus cereus. It has been proposed that YOL002c encodes a Saccharomyces cerevisiae protein that plays a key role in metabolic pathways that regulate lipid and phosphate metabolizm. In eukaryotes, members are seven-transmembrane pass molecules found to encod…
Glyma.06G225400.Wm82.a2.v1	17.6317	0.317502	-5.79526	6.62344e-06	down	yes	Cellulose synthase. Cellulose, an aggregate of unbranched polymers of beta-1,4-linked glucose residues, is the major component of wood and thus paper, and is synthesized by plants, most algae, some bacteria and fungi, and even some animals. The genes that synthesize cellulose in higher plants differ greatly from the well-characterized genes found in Acetobacter and Agrobacterium sp. More correctl…
Glyma.06G225500.Wm82.a2.v1	46.815	12.6235	-1.89086	0.0350994	down	yes	Cellulose synthase. Cellulose, an aggregate of unbranched polymers of beta-1,4-linked glucose residues, is the major component of wood and thus paper, and is synthesized by plants, most algae, some bacteria and fungi, and even some animals. The genes that synthesize cellulose in higher plants differ greatly from the well-characterized genes found in Acetobacter and Agrobacterium sp. More correctl…
Glyma.06G229900.Wm82.a2.v1	564.95	249.015	-1.18189	0.00010343	down	yes	Phosphoenolpyruvate carboxylase.
Glyma.06G233600.Wm82.a2.v1	25.4135	5.5946	-2.18349	0.00503479	down	yes	Ligand-gated ion channel. This family includes the four transmembrane regions of the ionotropic glutamate receptors and NMDA receptors.
Glyma.06G238100.Wm82.a2.v1	63.9782	145.709	1.18743	0.0431235	up	yes	SBP domain. SBP domains (for SQUAMOSA-pROMOTER BINDING PROTEIN) are found in plant proteins. It is a sequence specific DNA-binding domain. Members of family probably function as transcription factors involved in the control of early flower development. The domain contains 10 conserved cysteine and histidine residues that probably are zinc ligands.
Glyma.06G238200.Wm82.a2.v1	1403.88	377.104	-1.89638	0.00310534	down	yes	Protein phosphatase 2C. Protein phosphatase 2C is a Mn++ or Mg++ dependent protein serine/threonine phosphatase.
Glyma.06G238400.Wm82.a2.v1	83.4866	171.402	1.03776	0.0203557	up	yes	bHLH-MYC and R2R3-MYB transcription factors N-terminal. This is the N-terminal region of a family of MYB and MYC transcription factors. The DNA-binding HLH domain is further downstream, pfam00010. Members of the MYB and MYC family regulate the biosynthesis of phenylpropanoids in several plant species (DOI:10.1007/s11295-009-0232-y).
Glyma.06G240300.Wm82.a2.v1	77.9224	161.338	1.04998	0.0458206	up	yes	VQ motif. This short motif is found in a variety of plant proteins. These proteins vary greatly in length and are mostly composed of low complexity regions. They all conserve a short motif FXhVQChTG, where X is any amino acid and h is a hydrophobic amino acid. The function of this motif is uncertain, however one protein in this family has been found to bind the SigA sigma factor. It would seem pl…
Glyma.06G247100.Wm82.a2.v1	80.3213	251.228	1.64515	0.00429536	up	yes	short chain dehydrogenase. This family contains a wide variety of dehydrogenases.
Glyma.06G248900.Wm82.a2.v1	335.526	110.047	-1.60831	2.26418e-08	down	yes	No apical meristem (NAM) protein. This is a family of no apical meristem (NAM) proteins these are plant development proteins. Mutations in NAM result in the failure to develop a shoot apical meristem in petunia embryos. NAM is indicated as having a role in determining positions of meristems and primordial. One member of this family NAP (NAC-like, activated by AP3/PI) is encoded by the target gene…
Glyma.06G253700.Wm82.a2.v1	39.2127	88.2011	1.16948	0.0490689	up	yes	Organic solute transporter Ostalpha. This family is a transmembrane organic solute transport protein. In vertebrates these proteins form a complex with Ostbeta, and function as bile transporters. In plants they may transport brassinosteroid-like compounds and act as regulators of cell death.
Glyma.06G254900.Wm82.a2.v1	355.13	23.7733	-3.90094	3.70976e-36	down	yes	Diacylglycerol kinase accessory domain. Diacylglycerol (DAG) is a second messenger that acts as a protein kinase C activator. This domain is assumed to be an accessory domain: its function is unknown.
Glyma.06G256000.Wm82.a2.v1	76.3429	14.1196	-2.4348	4.72757e-06	down	yes	TIR domain. The Toll/interleukin-1 receptor (TIR) homology domain is an intracellular signalling domain found in MyD88, interleukin 1 receptor and the Toll receptor. It contains three highly-conserved regions, and mediates protein-protein interactions between the Toll-like receptors (TLRs) and signal-transduction components. TIR-like motifs are also found in plant proteins thought to be involved …
Glyma.06G256600.Wm82.a2.v1	12.5917	85.0432	2.75572	0.000480768	up	yes	Protein kinase domain.
Glyma.06G257500.Wm82.a2.v1	214.769	91.1762	-1.23606	0.000239904	down	yes	Protein kinase domain.
Glyma.06G258200.Wm82.a2.v1	351.538	175.589	-1.00147	0.00290551	down	yes	Protein tyrosine kinase.
Glyma.06G259000.Wm82.a2.v1	103.481	34.8078	-1.57188	0.0284595	down	yes	Leucine Rich repeats (2 copies). Leucine rich repeats are short sequence motifs present in a number of proteins with diverse functions and cellular locations. These repeats are usually involved in protein-protein interactions. Each Leucine Rich Repeat is composed of a beta-alpha unit. These units form elongated non-globular structures. Leucine Rich Repeats are often flanked by cysteine rich domai…
Glyma.06G259400.Wm82.a2.v1	356.957	105.569	-1.75756	0.0103568	down	yes	TIR domain. The Toll/interleukin-1 receptor (TIR) homology domain is an intracellular signalling domain found in MyD88, interleukin 1 receptor and the Toll receptor. It contains three highly-conserved regions, and mediates protein-protein interactions between the Toll-like receptors (TLRs) and signal-transduction components. TIR-like motifs are also found in plant proteins thought to be involved …
Glyma.06G260000.Wm82.a2.v1	136.44	273.565	1.00362	0.0085072	up	yes	Helix-loop-helix DNA-binding domain.
Glyma.06G260100.Wm82.a2.v1	2613.56	711.938	-1.87619	0.00212148	down	yes	TIR domain. The Toll/interleukin-1 receptor (TIR) homology domain is an intracellular signalling domain found in MyD88, interleukin 1 receptor and the Toll receptor. It contains three highly-conserved regions, and mediates protein-protein interactions between the Toll-like receptors (TLRs) and signal-transduction components. TIR-like motifs are also found in plant proteins thought to be involved …
Glyma.06G261100.Wm82.a2.v1	42.1663	196.838	2.22285	3.41056e-05	up	yes	Protein tyrosine kinase.
Glyma.06G261500.Wm82.a2.v1	937.059	363.088	-1.36782	3.23751e-07	down	yes	TIR domain. The Toll/interleukin-1 receptor (TIR) homology domain is an intracellular signalling domain found in MyD88, interleukin 1 receptor and the Toll receptor. It contains three highly-conserved regions, and mediates protein-protein interactions between the Toll-like receptors (TLRs) and signal-transduction components. TIR-like motifs are also found in plant proteins thought to be involved …
Glyma.06G262100.Wm82.a2.v1	373.463	158.534	-1.23617	8.21494e-05	down	yes	Protein tyrosine kinase.
Glyma.06G262700.Wm82.a2.v1	1810.54	682.563	-1.40738	0.000127279	down	yes	Protein tyrosine kinase.
Glyma.06G263300.Wm82.a2.v1	580.29	1693.88	1.54549	6.72405e-06	up	yes	Domain of unknown function (DUF4228). This domain is found in plants. The function is not known.
Glyma.06G265500.Wm82.a2.v1	5062.79	653.616	-2.95342	0.0154835	down	yes	GRAS domain family. Proteins in the GRAS (GAI, RGA, SCR) family are known as major players in gibberellin (GA) signaling, which regulates various aspects of plant growth and development. Mutation of the SCARECROW (SCR) gene results in a radial pattern defect, loss of a ground tissue layer, in the root. The PAT1 protein is involved in phytochrome A signal transduction. A sequence, structure and ev…
Glyma.06G266000.Wm82.a2.v1	1027.85	387.182	-1.40854	0.000384465	down	yes	Formin Homology 2 Domain.
Glyma.06G267300.Wm82.a2.v1	4992.97	1178.56	-2.08287	1.44294e-08	down	yes	NB-ARC domain.
Glyma.06G275600.Wm82.a2.v1	708.938	215.814	-1.71587	2.80597e-08	down	yes	Glycosyltransferase family 20. Members of this family belong to glycosyl transferase family 20. OtsA (Trehalose-6-phosphate synthase) is homologous to regions in the subunits of yeast trehalose-6-phosphate synthase/phosphate complex,.
Glyma.06G276800.Wm82.a2.v1	172.675	71.8694	-1.26461	0.000412582	down	yes	Protein of unknown function (DUF688). This family contains several uncharacterized proteins found in Arabidopsis thaliana.
Glyma.06G276900.Wm82.a2.v1	732.631	193.534	-1.9205	1.20874e-05	down	yes	Protein tyrosine kinase.
Glyma.06G286800.Wm82.a2.v1	2.88638	151.649	5.71533	7.19738e-07	up	yes	Mlo family. A family of plant integral membrane proteins, first discovered in barley. Mutants lacking wild-type Mlo proteins show broad spectrum resistance to the powdery mildew fungus, and dysregulated cell death control, with spontaneous cell death in response to developmental or abiotic stimuli. Thus wild-type Mlo proteins are thought to be inhibitors of cell death whose deficiency lowers the …
Glyma.06G291900.Wm82.a2.v1	921.255	42.7692	-4.42896	7.31719e-11	down	yes	Helix-loop-helix DNA-binding domain.
Glyma.06G292500.Wm82.a2.v1	1731.34	418.083	-2.05002	3.81097e-07	down	yes	1,3-beta-glucan synthase component. This family consists of various 1,3-beta-glucan synthase components including Gls1, Gls2 and Gls3 from yeast. 1,3-beta-glucan synthase EC:2.4.1.34 also known as callose synthase catalyses the formation of a beta-1,3-glucan polymer that is a major component of the fungal cell wall. The reaction catalysed is:- UDP-glucose + {(1,3)-beta-D-glucosyl}(N) <=> UDP + {(…
Glyma.06G295700.Wm82.a2.v1	12604.1	25561.6	1.02008	0.0160665	up	yes	O-methyltransferase. This family includes a range of O-methyltransferases. These enzymes utilize S-adenosyl methionine.
Glyma.06G299900.Wm82.a2.v1	110.111	11.735	-3.23007	3.81097e-07	down	yes	Myb-like DNA-binding domain. This family contains the DNA binding domains from Myb proteins, as well as the SANT domain family.
Glyma.06G300100.Wm82.a2.v1	3106.97	206.817	-3.90908	1.75688e-19	down	yes	Myb-like DNA-binding domain. This family contains the DNA binding domains from Myb proteins, as well as the SANT domain family.
Glyma.06G300200.Wm82.a2.v1	1815.88	477.094	-1.92832	0.00121285	down	yes	Myb-like DNA-binding domain. This family contains the DNA binding domains from Myb proteins, as well as the SANT domain family.
Glyma.06G300700.Wm82.a2.v1	27.8596	5.62805	-2.30747	0.0297798	down	yes	DNA repair metallo-beta-lactamase. The metallo-beta-lactamase fold contains five sequence motifs. The first four motifs are found in pfam00753 and are common to all metallo-beta-lactamases. The fifth motif appears to be specific to function. This entry represents the fifth motif from metallo-beta-lactamases involved in DNA repair.
Glyma.06G303500.Wm82.a2.v1	21.7718	92.0587	2.08009	0.000905852	up	yes	Sodium:neurotransmitter symporter family.
Glyma.06G307900.Wm82.a2.v1	2.4707	55.7623	4.4963	0.00119751	up	yes	Cellulose synthase. Cellulose, an aggregate of unbranched polymers of beta-1,4-linked glucose residues, is the major component of wood and thus paper, and is synthesized by plants, most algae, some bacteria and fungi, and even some animals. The genes that synthesize cellulose in higher plants differ greatly from the well-characterized genes found in Acetobacter and Agrobacterium sp. More correctl…
Glyma.06G308300.Wm82.a2.v1	83.3621	239.204	1.52078	0.0132191	up	yes	ER lumen protein retaining receptor.
Glyma.06G312000.Wm82.a2.v1	2.86698	19.0598	2.73293	0.00819942	up	yes	Protein tyrosine kinase.
Glyma.06G315100.Wm82.a2.v1	684.814	254.677	-1.42705	9.67458e-07	down	yes	E1-E2 ATPase.
Glyma.06G317000.Wm82.a2.v1	717.934	76.6662	-3.22719	8.19394e-08	down	yes	NmrA-like family. NmrA is a negative transcriptional regulator involved in the post-translational modification of the transcription factor AreA. NmrA is part of a system controlling nitrogen metabolite repression in fungi. This family only contains a few sequences as iteration results in significant matches to other Rossmann fold families.
Glyma.06G318700.Wm82.a2.v1	0.35842	12.8109	5.15958	0.000994242	up	yes	MatE. The MatE domain
Glyma.06G319300.Wm82.a2.v1	645.088	239.455	-1.42974	0.00765437	down	yes	Plant invertase/pectin methylesterase inhibitor. This domain inhibits pectin methylesterases (PMEs) and invertases through formation of a non-covalent 1:1 complex. It has been implicated in the regulation of fruit development, carbohydrate metabolizm and cell wall extension. It may also be involved in inhibiting microbial pathogen PMEs. It has been observed that it is often expressed as a large i…
Glyma.06G319500.Wm82.a2.v1	1277.28	610.785	-1.06433	0.00476508	down	yes	Cellulase (glycosyl hydrolase family 5).
Glyma.06G322000.Wm82.a2.v1	172.429	37.7597	-2.19108	0.00257459	down	yes	Plant protein of unknown function. The function of the plant proteins constituting this family is unknown.
Glyma.06G323600.Wm82.a2.v1	532.792	228.595	-1.22078	0.00268311	down	yes	Sad1 / UNC-like C-terminal. The C. elegans UNC-84 protein is a nuclear envelope protein that is involved in nuclear anchoring and migration during development. The S. pombe Sad1 protein localizes at the spindle pole body. UNC-84 and and Sad1 share a common C-terminal region, that is often termed the SUN (Sad1 and UNC) domain. In mammals, the SUN domain is present in two proteins, Sun1 and Sun2. T…
Glyma.06G324300.Wm82.a2.v1	1751.95	3762.24	1.10263	0.00277275	up	yes	Cellulose synthase. Cellulose, an aggregate of unbranched polymers of beta-1,4-linked glucose residues, is the major component of wood and thus paper, and is synthesized by plants, most algae, some bacteria and fungi, and even some animals. The genes that synthesize cellulose in higher plants differ greatly from the well-characterized genes found in Acetobacter and Agrobacterium sp. More correctl…
Glyma.07G004700.Wm82.a2.v1	138.861	66.2295	-1.06809	0.00963187	down	yes	Protein tyrosine kinase.
Glyma.07G007000.Wm82.a2.v1	9503.39	19183.1	1.01332	0.0169989	up	yes	Lipoxygenase.
Glyma.07G009700.Wm82.a2.v1	32.8951	2.18683	-3.91096	0.0229945	down	yes	Chitobiase/beta-hexosaminidase C-terminal domain.
Glyma.07G014100.Wm82.a2.v1	80.8613	15.6067	-2.37328	5.20446e-06	down	yes	GDSL-like Lipase/Acylhydrolase.
Glyma.07G015800.Wm82.a2.v1	3163.32	1564.37	-1.01586	0.00132709	down	yes	ABC-2 type transporter.
Glyma.07G016300.Wm82.a2.v1	44.9648	15.6573	-1.52196	0.0150496	down	yes	Cotton fibre expressed protein. This family consists of several plant proteins of unknown function. Three of the sequences (from Gossypium hirsutum) in this family are described as cotton fibre expressed proteins. The remaining sequences, found in Arabidopsis thaliana, are uncharacterized.
Glyma.07G019500.Wm82.a2.v1	207.774	468.254	1.17228	0.00167364	up	yes	START domain.
Glyma.07G021800.Wm82.a2.v1	160.195	421.659	1.39625	0.0184404	up	yes	DnaJ domain. DnaJ domains (J-domains) are associated with hsp70 heat-shock system and it is thought that this domain mediates the interaction. DnaJ-domain is therefore part of a chaperone (protein folding) system. The T-antigens, although not in Prosite are confirmed as DnaJ containing domains from literature.
Glyma.07G022300.Wm82.a2.v1	859.732	308.364	-1.47925	1.65705e-08	down	yes	Xyloglucan fucosyltransferase. Plant cell walls are crucial for development, signal transduction, and disease resistance in plants. Cell walls are made of cellulose, hemicelluloses, and pectins. Xyloglucan (XG), the principal load-bearing hemicellulose of dicotyledonous plants, has a terminal fucosyl residue. This fucosyltransferase adds this residue.
Glyma.07G022400.Wm82.a2.v1	295.387	76.3984	-1.95099	3.06094e-05	down	yes	Xyloglucan fucosyltransferase. Plant cell walls are crucial for development, signal transduction, and disease resistance in plants. Cell walls are made of cellulose, hemicelluloses, and pectins. Xyloglucan (XG), the principal load-bearing hemicellulose of dicotyledonous plants, has a terminal fucosyl residue. This fucosyltransferase adds this residue.
Glyma.07G023300.Wm82.a2.v1	9972.1	1301.45	-2.93777	9.66754e-05	down	yes	WRKY DNA -binding domain.
Glyma.07G023400.Wm82.a2.v1	562.978	278.237	-1.01677	0.000585277	down	yes	ATP synthase subunit D. This is a family of subunit D form various ATP synthases including V-type H+ transporting and Na+ dependent. Subunit D is suggested to be an integral part of the catalytic sector of the V-ATPase.
Glyma.07G023700.Wm82.a2.v1	69.7475	21.6563	-1.68735	0.00667563	down	yes	3-beta hydroxysteroid dehydrogenase/isomerase family. The enzyme 3 beta-hydroxysteroid dehydrogenase/5-ene-4-ene isomerase (3 beta-HSD) catalyses the oxidation and isomerization of 5-ene-3 beta-hydroxypregnene and 5-ene-hydroxyandrostene steroid precursors into the corresponding 4-ene-ketosteroids necessary for the formation of all classes of steroid hormones.
Glyma.07G027400.Wm82.a2.v1	118.813	261.92	1.14043	0.0171755	up	yes	Helix-loop-helix DNA-binding domain.
Glyma.07G034400.Wm82.a2.v1	243.924	509.695	1.0632	0.0144466	up	yes	Kelch motif.
Glyma.07G035900.Wm82.a2.v1	28.8949	104.443	1.85383	0.00444505	up	yes	Mitochondrial carrier protein.
Glyma.07G039700.Wm82.a2.v1	296.228	816.979	1.46359	0.000966555	up	yes	Protein tyrosine kinase.
Glyma.07G039900.Wm82.a2.v1	5426.48	954.494	-2.50721	8.80828e-08	down	yes	Lipoxygenase.
Glyma.07G041000.Wm82.a2.v1	235.974	92.1546	-1.3565	2.58282e-05	down	yes	Lung seven transmembrane receptor. This family represents a conserved region with eukaryotic lung seven transmembrane receptors and related proteins.
Glyma.07G041400.Wm82.a2.v1	7214.98	1139.27	-2.66288	4.52296e-06	down	yes	tify domain. This short possible domain is found in a variety of plant transcription factors that contain GATA domains as well as other motifs. Although previously known as the Zim domain this is now called the tify domain after its most conserved amino acids. TIFY proteins can be further classified into two groups depending on the presence (group I) or absence (group II) of a C2C2-GATA domain. F…
Glyma.07G041900.Wm82.a2.v1	51.8612	19.4323	-1.4162	0.0160665	down	yes	Atrophin-1 family. Atrophin-1 is the protein product of the dentatorubral-pallidoluysian atrophy (DRPLA) gene. DRPLA OMIM:125370 is a progressive neurodegenerative disorder. It is caused by the expansion of a CAG repeat in the DRPLA gene on chromosome 12p. This results in an extended polyglutamine region in atrophin-1, that is thought to confer toxicity to the protein, possibly through altering i…
Glyma.07G043000.Wm82.a2.v1	46.8591	120.099	1.35782	0.0346637	up	yes	Dormancy/auxin associated protein. This family contains several plant dormancy-associated and auxin-repressed proteins the function of which are poorly understood.
Glyma.07G044300.Wm82.a2.v1	6937.47	3094.9	-1.16451	9.30497e-05	down	yes	AP2 domain. This 60 amino acid residue domain can bind to DNA and is found in transcription factor proteins.
Glyma.07G044900.Wm82.a2.v1	164.301	16.6752	-3.30057	0.000559428	down	yes	Protein of unknown function (DUF581). Family of uncharacterized proteins.
Glyma.07G050900.Wm82.a2.v1	142.825	3.43973	-5.37581	2.48539e-05	down	yes	FAD binding domain. This family consists of various enzymes that use FAD as a co-factor, most of the enzymes are similar to oxygen oxidoreductase. One of the enzymes Vanillyl-alcohol oxidase (VAO) has a solved structure, the alignment includes the FAD binding site, called the PP-loop, between residues 99-110. The FAD molecule is covalently bound in the known structure, however the residue that li…
Glyma.07G051400.Wm82.a2.v1	485.659	1067.74	1.13654	0.0280259	up	yes	Methyltransferase domain. This family appears to be a methyltransferase domain.
Glyma.07G051700.Wm82.a2.v1	534.143	1212.81	1.18306	0.0038616	up	yes	Auxin responsive protein. This family consists of the protein products of the ARG7 auxin responsive genes family none of which have any identified functional role.
Glyma.07G055200.Wm82.a2.v1	3124.37	904.158	-1.78892	3.0002e-08	down	yes	bHLH-MYC and R2R3-MYB transcription factors N-terminal. This is the N-terminal region of a family of MYB and MYC transcription factors. The DNA-binding HLH domain is further downstream, pfam00010. Members of the MYB and MYC family regulate the biosynthesis of phenylpropanoids in several plant species (DOI:10.1007/s11295-009-0232-y).
Glyma.07G055300.Wm82.a2.v1	60.1778	22.6944	-1.40689	0.0196738	down	yes	Xylanase inhibitor C-terminal. The N- and C-termini of the members of this family are jointly necessary for creating the catalytic pocket necessary for cleaving xylasnase. Phytopathogens produce xylanase that destroys plant cells, so its destruction through proteolysis is vital for plant-survival.
Glyma.07G055800.Wm82.a2.v1	28.2376	2.18831	-3.68972	1.12436e-05	down	yes	Eukaryotic cytochrome b561. Cytochrome b561 is a secretory vesicle-specific electron transport protein. It is an integral membrane protein, that binds two heme groups non-covalently. This is a eukaryotic family. Members of the 'prokaryotic cytochrome b561' family can be found in Pfam: PF01292.
Glyma.07G057700.Wm82.a2.v1	808.493	122.924	-2.71747	0.000247776	down	yes	Protein of unknown function (DUF3133). This eukaryotic family of proteins has no known function.
Glyma.07G064900.Wm82.a2.v1	471.155	122.346	-1.94523	4.02833e-09	down	yes	Protein of unknown function (DUF674). This family is found in Arabidopsis thaliana and contains several uncharacterized proteins.
Glyma.07G066000.Wm82.a2.v1	106.243	45.565	-1.22137	0.00599205	down	yes	Ubiquitin elongating factor core. This is the most conserved part of the core region of Ufd2P ubiquitin elongating factor or E4, running from helix alpha-11 to alpha-38. It consists of 31 helices of variable length connected by loops of variable size forming a compact unit; the helical packing pattern of the compact unit consists of five structural repeats that resemble tandem Armadillo (ARM) rep…
Glyma.07G078000.Wm82.a2.v1	38.8396	13.118	-1.56598	0.0231341	down	yes	NB-ARC domain.
Glyma.07G078800.Wm82.a2.v1	305.591	642.931	1.07306	0.0120325	up	yes	Ring finger domain.
Glyma.07G079500.Wm82.a2.v1	108.61	243.432	1.16436	0.0139723	up	yes	GPI transamidase subunit PIG-U. Many eukaryotic proteins are anchored to the cell surface via glycosylphosphatidylinositol (GPI), which is posttranslationally attached to the carboxyl-terminus by GPI transamidase. The mammalian GPI transamidase is a complex of at least four subunits, GPI8, GAA1, PIG-S, and PIG-T. PIG-U is thought to represent a fifth subunit in this complex and may be involved in…
Glyma.07G083700.Wm82.a2.v1	47.5863	16.6626	-1.51394	0.0465829	down	yes	Phosphorylase superfamily. Members of this family include: purine nucleoside phosphorylase (PNP) Uridine phosphorylase (UdRPase) 5'-methylthioadenosine phosphorylase (MTA phosphorylase)
Glyma.07G086000.Wm82.a2.v1	146.489	20.2213	-2.85685	5.77882e-13	down	yes	Sugar (and other) transporter.
Glyma.07G094200.Wm82.a2.v1	184.581	59.3307	-1.6374	0.0181675	down	yes	Protein kinase domain.
Glyma.07G094700.Wm82.a2.v1	7.27819	0.617161	-3.55986	0.0360169	down	yes	Protein kinase domain.
Glyma.07G096900.Wm82.a2.v1	1203.11	488.129	-1.30144	0.000130285	down	yes	Chlorophyllase. This family consists of several plant specific Chlorophyllase proteins (EC:3.1.1.14). Chlorophyllase (Chlase) is the first enzyme involved in chlorophyll (Chl) degradation and catalyses the hydrolysis of ester bond to yield chlorophyllide and phytol.
Glyma.07G097800.Wm82.a2.v1	103.354	41.929	-1.30158	0.0040055	down	yes	Alpha/beta hydrolase family. This family contains alpha/beta hydrolase enzymes of diverse specificity.
Glyma.07G099500.Wm82.a2.v1	298.336	146.258	-1.02842	0.0191477	down	yes	Late embryogenesis abundant protein. Different types of LEA proteins are expressed at different stages of late embryogenesis in higher plant seed embryos and under conditions of dehydration stress. The function of these proteins is unknown. This family represents a group of LEA proteins that appear to be distinct from those in pfam02987. The family DUF1511, pfam07427, has now been merged into thi…
Glyma.07G103700.Wm82.a2.v1	11.8648	47.2254	1.99288	0.00289549	up	yes	Late embryogenesis abundant protein. Different types of LEA proteins are expressed at different stages of late embryogenesis in higher plant seed embryos and under conditions of dehydration stress. The function of these proteins is unknown. This family represents a group of LEA proteins that appear to be distinct from those in pfam02987. The family DUF1511, pfam07427, has now been merged into thi…
Glyma.07G104200.Wm82.a2.v1	1843.66	6425.16	1.80116	0.0016863	up	yes	NUDIX domain.
Glyma.07G105600.Wm82.a2.v1	85.5017	24.3808	-1.81021	0.0146264	down	yes	Phage Gp30.7 protein. This family consists of several phage Gp30.7 proteins of 121 residues in length. Family members seem to be exclusively from the T4-like viruses. The function of this family is unknown.
Glyma.07G105700.Wm82.a2.v1	1619.19	633.956	-1.35282	0.00209393	down	yes	Protein kinase domain.
Glyma.07G109200.Wm82.a2.v1	39.1638	157.094	2.00404	0.000981192	up	yes	PHD-finger. PHD folds into an interleaved type of Zn-finger chelating 2 Zn ions in a similar manner to that of the RING and FYVE domains. Several PHD fingers have been identified as binding modules of methylated histone H3.
Glyma.07G109600.Wm82.a2.v1	10.8473	0.635747	-4.09274	0.00353688	down	yes	SBP domain. SBP domains (for SQUAMOSA-pROMOTER BINDING PROTEIN) are found in plant proteins. It is a sequence specific DNA-binding domain. Members of family probably function as transcription factors involved in the control of early flower development. The domain contains 10 conserved cysteine and histidine residues that probably are zinc ligands.
Glyma.07G124300.Wm82.a2.v1	517.249	114.889	-2.17062	3.19826e-12	down	yes	Autophagocytosis associated protein, active-site domain. Autophagocytosis is a starvation-induced process responsible for transport of cytoplasmic proteins to the vacuole. The cysteine residue within the HPC motif is the putative active-site residue for recognition of the Apg5 subunit of the autophagosome complex.
Glyma.07G125500.Wm82.a2.v1	21.5366	119.744	2.47509	0.000131452	up	yes	Transmembrane protein 18. The function of this family is not known, however it is predicted to be a three-pass membrane protein.
Glyma.07G126800.Wm82.a2.v1	64.6325	195.698	1.5983	0.00125542	up	yes	RNA polymerase I specific transcription initiation factor RRN3. This family consists of several eukaryotic proteins which are homologous to the yeast RRN3 protein. RRN3 is one of the RRN genes specifically required for the transcription of rDNA by RNA polymerase I (Pol I) in Saccharomyces cerevisiae.
Glyma.07G132900.Wm82.a2.v1	1927.45	787.203	-1.29189	1.86324e-05	down	yes	Oxysterol-binding protein.
Glyma.07G133800.Wm82.a2.v1	65.7175	7.7606	-3.08204	0.00642865	down	yes	Reticulon. Reticulon, also know as neuroendocrine-specific protein (NSP), is a protein of unknown function which associates with the endoplasmic reticulum. This family represents the C-terminal domain of the three reticulon isoforms and their homologues.
Glyma.07G136300.Wm82.a2.v1	46.9628	125.865	1.42229	0.00425758	up	yes	Ribulose bisphosphate carboxylase, small chain.
Glyma.07G137900.Wm82.a2.v1	2.86717	14.6654	2.35471	0.0463653	up	yes	PIF1-like helicase. This family includes homologues of the PIF1 helicase, which inhibits telomerase activity and is cell cycle regulated. This family includes a large number of largely uncharacterized plant proteins. This family includes a P-loop motif that is involved in nucleotide binding.
Glyma.07G139700.Wm82.a2.v1	153.72	58.6979	-1.38892	0.000261276	down	yes	Glutathione S-transferase, C-terminal domain. GST conjugates reduced glutathione to a variety of targets including S-crystallin from squid, the eukaryotic elongation factor 1-gamma, the HSP26 family of stress-related proteins and auxin-regulated proteins in plants. Stringent starvation proteins in Escherichia coli are also included in the alignment but are not known to have GST activity. The glut…
Glyma.07G139800.Wm82.a2.v1	906.937	124.297	-2.86721	7.14832e-30	down	yes	Glutathione S-transferase, C-terminal domain. GST conjugates reduced glutathione to a variety of targets including S-crystallin from squid, the eukaryotic elongation factor 1-gamma, the HSP26 family of stress-related proteins and auxin-regulated proteins in plants. Stringent starvation proteins in Escherichia coli are also included in the alignment but are not known to have GST activity. The glut…
Glyma.07G140400.Wm82.a2.v1	11010.8	4986.59	-1.1428	0.0134936	down	yes	Glutathione S-transferase, N-terminal domain.
Glyma.07G140800.Wm82.a2.v1	35.7057	121.194	1.76309	0.000220116	up	yes	Universal stress protein family. The universal stress protein UspA is a small cytoplasmic bacterial protein whose expression is enhanced when the cell is exposed to stress agents. UspA enhances the rate of cell survival during prolonged exposure to such conditions, and may provide a general "stress endurance" activity. The crystal structure of Haemophilus influenzae UspA reveals an alpha/beta fol…
Glyma.07G142000.Wm82.a2.v1	1085.41	317.023	-1.77559	0.000417067	down	yes	PAP2 superfamily C-terminal. This family is closely related to the C-terminal a region of PAP2.
Glyma.07G142800.Wm82.a2.v1	34.0488	10.5854	-1.68553	0.0493726	down	yes	YhjQ protein. This family consists of several bacterial YhjQ proteins. The function of this family is unknown. However, the family does contain a P-loop sequence motif suggesting a nucleotide binding function.
Glyma.07G145800.Wm82.a2.v1	51.5056	146.242	1.50555	0.00225402	up	yes	Synaptonemal complex protein 1 (SCP-1). Synaptonemal complex protein 1 (SCP-1) is the major component of the transverse filaments of the synaptonemal complex. Synaptonemal complexes are structures that are formed between homologous chromosomes during meiotic prophase.
Glyma.07G149400.Wm82.a2.v1	40.1294	12.161	-1.7224	0.00706806	down	yes	Zinc-binding dehydrogenase.
Glyma.07G151300.Wm82.a2.v1	3976.69	417.209	-3.25273	3.31457e-05	down	yes	Domain of unknown function (DUF3474). This presumed domain is functionally uncharacterized. This domain is found in bacteria and eukaryotes. This domain is typically between 126 to 140 amino acids in length. This domain is found associated with pfam00487.
Glyma.07G153800.Wm82.a2.v1	1438.24	121.239	-3.56838	8.45163e-32	down	yes	Ammonium Transporter Family.
Glyma.07G155200.Wm82.a2.v1	660.525	174.649	-1.91916	2.31831e-11	down	yes	Ferritin-like domain. This family contains ferritins and other ferritin-like proteins such as members of the DPS family and bacterioferritins.
Glyma.07G155600.Wm82.a2.v1	31.9065	10.665	-1.58097	0.0464292	down	yes	GDSL/SGNH-like Acyl-Esterase family found in Pmr5 and Cas1p. The PC-Esterase family is comprised of Cas1p, the Homo sapiens C7orf58, Arabidopsis thaliana PMR5 and a group of plant freezing resistance/coldacclimatization proteins typified by Arabidopsis thaliana ESKIMO1. animal FAM55D proteins, and animal FAM113 proteins. The PC-Esterase family has features that are both similar and different from…
Glyma.07G163200.Wm82.a2.v1	7737.85	505.687	-3.93561	4.92007e-07	down	yes	G-protein alpha subunit. G proteins couple receptors of extracellular signals to intracellular signaling pathways. The G protein alpha subunit binds guanyl nucleotide and is a weak GTPase. A set of residues that are unique to G-alpha as compared to its ancestor the Arf-like family form a ring of residues centered on the nucleotide binding site. A Ggamma is found fused to an inactive Galpha in the…
Glyma.07G168600.Wm82.a2.v1	104.284	18.4575	-2.49823	0.000307833	down	yes	NUDIX domain.
Glyma.07G171600.Wm82.a2.v1	443.021	106.105	-2.06188	1.79093e-14	down	yes	Helix-loop-helix DNA-binding domain.
Glyma.07G174100.Wm82.a2.v1	1311.14	511.987	-1.35664	0.0247946	down	yes	Protein of unknown function (DUF1423). This family represents a conserved region approximately 500 residues long within a number of Arabidopsis thaliana proteins of unknown function.
Glyma.07G177600.Wm82.a2.v1	1.75367	15.0267	3.09908	0.0129921	up	yes	Protein of unknown function (DUF1645). These sequences are derived from a number of hypothetical plant proteins. The region in question is approximately 270 amino acids long. Some members of this family are annotated as yeast pheromone receptor proteins AR781 but no literature was found to support this.
Glyma.07G184000.Wm82.a2.v1	118.436	22.5003	-2.3961	2.39906e-08	down	yes	Legume lectin domain.
Glyma.07G188100.Wm82.a2.v1	205.626	499.367	1.28008	7.22314e-05	up	yes	Nrap protein. Members of this family are nucleolar RNA-associated proteins (Nrap) which are highly conserved from yeast (Saccharomyces cerevisiae) to human. In the mouse, Nrap is ubiquitously expressed and is specifically localized in the nucleolus. Nrap is a large nucleolar protein (of more than 1000 amino acids). Nrap appears to be associated with ribosome biogenesis by interacting with pre-rRN…
Glyma.07G189300.Wm82.a2.v1	30.0436	9.10868	-1.72174	0.0267312	down	yes	Myb-like DNA-binding domain. This family contains the DNA binding domains from Myb proteins, as well as the SANT domain family.
Glyma.07G189500.Wm82.a2.v1	715.105	163.686	-2.12722	5.02204e-05	down	yes	Sugar (and other) transporter.
Glyma.07G191400.Wm82.a2.v1	146.951	33.1965	-2.14623	6.31148e-09	down	yes	Domain of unknown function (DUF4379). This domain is found in bacteria, eukaryotes and viruses, and is approximately 60 amino acids in length. It contains a CXXCXH motif and a CPXC motif.
Glyma.07G192500.Wm82.a2.v1	1538.94	663.681	-1.21338	0.00105556	down	yes	SNF2 family N-terminal domain. This domain is found in proteins involved in a variety of processes including transcription regulation (e.g., SNF2, STH1, brahma, MOT1), DNA repair (e.g., ERCC6, RAD16, RAD5), DNA recombination (e.g., RAD54), and chromatin unwinding (e.g., ISWI) as well as a variety of other proteins with little functional information (e.g., lodestar, ETL1).
Glyma.07G196300.Wm82.a2.v1	4.30047	0	only in control	0.0439429	down	yes	Domain of unknown function (DUF588). This family of plant proteins contains a domain that may have a catalytic activity. It has a conserved arginine and aspartate that could form an active site. These proteins are predicted to contain 3 or 4 transmembrane helices.
Glyma.07G198200.Wm82.a2.v1	9.31343	38.0438	2.03028	0.00792502	up	yes	Est1 DNA/RNA binding domain. Est1 is a protein which recruits or activates telomerase at the site of polymerization. This is the DNA/RNA binding domain of EST1.
Glyma.07G198900.Wm82.a2.v1	73.8788	172.989	1.22745	0.00880008	up	yes	Dof domain, zinc finger. The Dof domain is a zinc finger DNA-binding domain, that shows resemblance to the Cys2 zinc finger.
Glyma.07G199500.Wm82.a2.v1	109.003	30.449	-1.8399	0.000715615	down	yes	Carbohydrate-binding protein of the ER. Malectin is a membrane-anchored protein of the endoplasmic reticulum that recognizes and binds Glc2-N-glycan. The domain is found on a number of plant receptor kinases.
Glyma.07G199800.Wm82.a2.v1	1917.89	216.551	-3.14674	2.22199e-08	down	yes	MAC/Perforin domain. The membrane-attack complex (MAC) of the complement system forms transmembrane channels. These channels disrupt the phospholipid bilayer of target cells, leading to cell lysis and death. A number of proteins participate in the assembly of the MAC. Freshly activated C5b binds to C6 to form a C5b-6 complex, then to C7 forming the C5b-7 complex. The C5b-7 complex binds to C8, wh…
Glyma.07G205400.Wm82.a2.v1	1140.19	469.264	-1.2808	3.2126e-05	down	yes	Papain family cysteine protease.
Glyma.07G211100.Wm82.a2.v1	4135.38	1261.61	-1.71276	2.93345e-10	down	yes	alpha/beta hydrolase fold. This catalytic domain is found in a very wide range of enzymes.
Glyma.07G212300.Wm82.a2.v1	710.082	293.415	-1.27504	1.11179e-05	down	yes	VID27 cytoplasmic protein. This is a family of fungal and plant proteins and contains many hypothetical proteins. VID27 is a cytoplasmic protein that plays a potential role in vacuolar protein degradation.
Glyma.07G212400.Wm82.a2.v1	2057.15	349.06	-2.5591	0.000695749	down	yes	AP2 domain. This 60 amino acid residue domain can bind to DNA and is found in transcription factor proteins.
Glyma.07G213700.Wm82.a2.v1	322.318	118.814	-1.43978	8.86099e-06	down	yes	Thioredoxin. Thioredoxins are small enzymes that participate in redox reactions, via the reversible oxidation of an active centre disulfide bond. Some members with only the active site are not separated from the noise.
Glyma.07G215500.Wm82.a2.v1	2077.26	295.768	-2.81215	0.00283001	down	yes	UDP-glucoronosyl and UDP-glucosyl transferase.
Glyma.07G215900.Wm82.a2.v1	245.961	92.8349	-1.40569	0.0259651	down	yes	Leucine rich repeat N-terminal domain. Leucine Rich Repeats pfam00560 are short sequence motifs present in a number of proteins with diverse functions and cellular locations. Leucine Rich Repeats are often flanked by cysteine rich domains. This domain is often found at the N-terminus of tandem leucine rich repeats.
Glyma.07G223400.Wm82.a2.v1	297.232	693.365	1.22202	0.0012107	up	yes	GDP-fucose protein O-fucosyltransferase. This is a family of conserved proteins representing the enzyme responsible for adding O-fucose to EGF (epidermal growth factor-like) repeats. Six highly conserved cysteines are present in O-FucT-1 as well as a DXD-like motif (ERD), conserved in mammals, Drosophila, and C. elegans. Both features are characteristic of several glycosyltransferase families. Th…
Glyma.07G229800.Wm82.a2.v1	109.54	251.325	1.19809	0.00760483	up	yes	MYB-CC type transfactor, LHEQLE motif. This family is found towards the C-terminus of Myb-CC type transcription factors, and carries a highly conserved LHEQLE sequence motif.
Glyma.07G235700.Wm82.a2.v1	32.3828	83.0698	1.3591	0.0202481	up	yes	S1 RNA binding domain. The S1 domain occurs in a wide range of RNA associated proteins. It is structurally similar to cold shock protein which binds nucleic acids. The S1 domain has an OB-fold structure.
Glyma.07G236000.Wm82.a2.v1	12575.3	447.462	-4.81268	1.36109e-17	down	yes	Alkaline and neutral invertase. This is a family of bacterial and plant alkaline and neutral invertases, EC:3.2.1.26, previously known as Invertase_neut pfam04853.
Glyma.07G237600.Wm82.a2.v1	1195.58	281.886	-2.08452	0.00134772	down	yes	Core-2/I-Branching enzyme. This is a family of two different beta-1,6-N-acetylglucosaminyltransferase enzymes, I-branching enzyme and core-2 branching enzyme. I-branching enzyme is responsible for the production of the blood group I-antigen during embryonic development. Core-2 branching enzyme forms crucial side-chain branches in O-glycans.
Glyma.07G238700.Wm82.a2.v1	686.408	103.194	-2.7337	1.56437e-05	down	yes	EF-hand domain pair.
Glyma.07G243600.Wm82.a2.v1	575.652	268.97	-1.09775	0.000584899	down	yes	Pathogenesis-related protein Bet v I family. This family is named after Bet v 1, the major birch pollen allergen. This protein belongs to family 10 of plant pathogenesis-related proteins (PR-10), cytoplasmic proteins of 15-17 kd that are wide-spread among dicotyledonous plants. In recent years, a number of diverse plant proteins with low sequence similarity to Bet v 1 was identified. A classifica…
Glyma.07G248700.Wm82.a2.v1	1531.41	366.124	-2.06446	9.83533e-05	down	yes	Mitochondrial carrier protein.
Glyma.07G250500.Wm82.a2.v1	46.1901	144.669	1.6471	0.0118626	up	yes	Glutaredoxin.
Glyma.07G251300.Wm82.a2.v1	198.168	402.356	1.02175	0.0161526	up	yes	Domain of unknown function (DUF588). This family of plant proteins contains a domain that may have a catalytic activity. It has a conserved arginine and aspartate that could form an active site. These proteins are predicted to contain 3 or 4 transmembrane helices.
Glyma.07G251400.Wm82.a2.v1	72.69	145.964	1.00578	0.0320409	up	yes	F-box-like. This is an F-box-like family.
Glyma.07G254600.Wm82.a2.v1	132.904	486.188	1.87113	3.62014e-07	up	yes	UDP-glucoronosyl and UDP-glucosyl transferase.
Glyma.07G255700.Wm82.a2.v1	205.861	83.7798	-1.29699	0.00719417	down	yes	Dienelactone hydrolase family.
Glyma.07G258100.Wm82.a2.v1	88.597	286.094	1.69116	0.0287052	up	yes	Noc2p family. At least one member, Noc2p from yeast, is required for a late step in 60S subunit export from the nucleus. It has also been shown to co-precipitate with Nug1p, a nuclear GTPase also required for ribosome nucleus export. This family was formerly known as UPF0120.
Glyma.07G260100.Wm82.a2.v1	38.0021	192.231	2.33869	1.9947e-06	up	yes	Senescence regulator. This protein regulates the expression of proteins associated with leaf senescence in plants.
Glyma.07G261500.Wm82.a2.v1	6258.55	1525.46	-2.03658	2.26139e-08	down	yes	Phosphoadenosine phosphosulfate reductase family. This domain is found in phosphoadenosine phosphosulfate (PAPS) reductase enzymes or PAPS sulfotransferase. PAPS reductase is part of the adenine nucleotide alpha hydrolases superfamily also including N type ATP PPases and ATP sulphurylases. The enzyme uses thioredoxin as an electron donor for the reduction of PAPS to phospho-adenosine-phosphate (P…
Glyma.07G274000.Wm82.a2.v1	43.3364	96.7171	1.15819	0.0348758	up	yes	LssY C-terminus. This domain is found at the C-terminus of Legionella LssY proteins, which may be a part of the type I secretion system. This domain is functionally uncharacterized. This domain is found in bacteria, and is typically between 182 and 195 amino acids in length. It is often found in association with pfam09335 and PF01569. There are two completely conserved residues (P and W) that may…
Glyma.08G000700.Wm82.a2.v1	24.6185	1.55257	-3.98701	9.90298e-06	down	yes	Fibronectin-attachment protein (FAP). This family contains bacterial fibronectin-attachment proteins (FAP). Family members are rich in alanine and proline, are approximately 300 long, and seem to be restricted to mycobacteria. These proteins contain a fibronectin-binding motif that allows mycobacteria to bind to fibronectin in the extracellular matrix.
Glyma.08G002000.Wm82.a2.v1	563.403	233.347	-1.27169	0.006841	down	yes	F-box domain. This domain is approximately 50 amino acids long, and is usually found in the N-terminal half of a variety of proteins. Two motifs that are commonly found associated with the F-box domain are the leucine rich repeats (LRRs; pfam00560 and pfam07723) and the WD repeat (pfam00400). The F-box domain has a role in mediating protein-protein interactions in a variety of contexts, such as p…
Glyma.08G002100.Wm82.a2.v1	1860.87	470.762	-1.98291	0.000478138	down	yes	Lipase (class 3).
Glyma.08G002600.Wm82.a2.v1	784.907	239.84	-1.71045	9.66609e-07	down	yes	Xylanase inhibitor N-terminal. The N- and C-termini of the members of this family are jointly necessary for creating the catalytic pocket necessary for cleaving xylanase. Phytopathogens produce xylanase that destroys plant cells, so its destruction through proteolysis is vital for plant-survival.
Glyma.08G004400.Wm82.a2.v1	1847.34	719.484	-1.36042	0.00202475	down	yes	MAC/Perforin domain. The membrane-attack complex (MAC) of the complement system forms transmembrane channels. These channels disrupt the phospholipid bilayer of target cells, leading to cell lysis and death. A number of proteins participate in the assembly of the MAC. Freshly activated C5b binds to C6 to form a C5b-6 complex, then to C7 forming the C5b-7 complex. The C5b-7 complex binds to C8, wh…
Glyma.08G005700.Wm82.a2.v1	85.2977	249.644	1.54929	0.000678225	up	yes	VQ motif. This short motif is found in a variety of plant proteins. These proteins vary greatly in length and are mostly composed of low complexity regions. They all conserve a short motif FXhVQChTG, where X is any amino acid and h is a hydrophobic amino acid. The function of this motif is uncertain, however one protein in this family has been found to bind the SigA sigma factor. It would seem pl…
Glyma.08G009900.Wm82.a2.v1	124.717	34.68	-1.84649	0.0474246	down	yes	Sugar efflux transporter for intercellular exchange. This family includes proteins such as drosophila saliva, MtN3 involved in root nodule development and a protein involved in activation and expression of recombination activation genes (RAGs). Although the molecular function of these proteins is unknown, they are almost certainly transmembrane proteins. This family contains a region of two trans…
Glyma.08G011300.Wm82.a2.v1	175.968	24.9169	-2.82011	3.76967e-14	down	yes	WRKY DNA -binding domain.
Glyma.08G013200.Wm82.a2.v1	9.9007	30.9138	1.64265	0.0483742	up	yes	Protein kinase domain.
Glyma.08G015800.Wm82.a2.v1	269.995	123.526	-1.12811	0.00548386	down	yes	Serpentine type 7TM GPCR chemoreceptor Srz. Chemoreception is mediated in Caenorhabditis elegans by members of the seven-transmembrane G-protein-coupled receptor class (7TM GPCRs) of proteins which are of the serpentine type. Srz is a solo families amongst the superfamilies of chemoreceptors. Chemoperception is one of the central senses of soil nematodes like C. elegans which are otherwise 'blind…
Glyma.08G021100.Wm82.a2.v1	108.125	44.6125	-1.27718	0.00336437	down	yes	Dolichol-phosphate mannosyltransferase subunit 3 (DPM3). This family corresponds to subunit 3 of dolichol-phosphate mannosyltransferase, an enzyme which generates mannosyl donors for glycosylphosphatidylinositols, N-glycan and protein O- and C-mannosylation. DPM3 is an integral membrane protein and plays a role in stabilizing the dolichol-phosphate mannosyl transferase complex.
Glyma.08G021800.Wm82.a2.v1	193.792	20.2376	-3.25939	2.29212e-13	down	yes	Methylamine dehydrogenase, L chain.
Glyma.08G022800.Wm82.a2.v1	21.0068	72.8307	1.79369	0.0065798	up	yes	Plant transcription factor NOZZLE. NOZZLE is a transcription factor that plays a role in patterning the proximal-distal and adaxial-abaxial axes.
Glyma.08G026900.Wm82.a2.v1	10.823	0.953993	-3.50398	0.00584005	down	yes	Cytochrome P450. Cytochrome P450s are haem-thiolate proteins involved in the oxidative degradation of various compounds. They are particularly well known for their role in the degradation of environmental toxins and mutagens. They can be divided into 4 classes, according to the method by which electrons from NAD(P)H are delivered to the catalytic site. Sequence conservation is relatively low with…
Glyma.08G027000.Wm82.a2.v1	6.82427	0.299659	-4.50928	0.0186886	down	yes	Prenyltransferase-like.
Glyma.08G031400.Wm82.a2.v1	27.6578	135.503	2.29257	0.000615923	up	yes	Serpentine type 7TM GPCR chemoreceptor Srd. Chemoreception is mediated in Caenorhabditis elegans by members of the seven-transmembrane G-protein-coupled receptor class (7TM GPCRs) of proteins which are of the serpentine type. Srd is part of the larger Str superfamily of chemoreceptors. Chemoperception is one of the central senses of soil nematodes like C. elegans which are otherwise 'blind' and '…
Glyma.08G036300.Wm82.a2.v1	58.9797	131.915	1.16131	0.0117568	up	yes	S1 RNA binding domain. The S1 domain occurs in a wide range of RNA associated proteins. It is structurally similar to cold shock protein which binds nucleic acids. The S1 domain has an OB-fold structure.
Glyma.08G037900.Wm82.a2.v1	308.945	54.2305	-2.51018	0.000293427	down	yes	Dynein light chain type 1.
Glyma.08G039200.Wm82.a2.v1	4.14772	21.2013	2.35376	0.0176178	up	yes	Aldehyde dehydrogenase family. This family of dehydrogenases act on aldehyde substrates. Members use NADP as a cofactor. The family includes the following members: The prototypical members are the aldehyde dehydrogenases EC:1.2.1.3. Succinate-semialdehyde dehydrogenase EC:1.2.1.16. Lactaldehyde dehydrogenase EC:1.2.1.22. Benzaldehyde dehydrogenase EC:1.2.1.28. Methylmalonate-semialdehyde dehydrog…
Glyma.08G039600.Wm82.a2.v1	291.614	113.391	-1.36276	0.00049098	down	yes	Putative GTPase activating protein for Arf. Putative zinc fingers with GTPase activating proteins (GAPs) towards the small GTPase, Arf. The GAP of ARD1 stimulates GTPase hydrolysis for ARD1 but not ARFs.
Glyma.08G041100.Wm82.a2.v1	691.882	1432.75	1.05019	0.00280403	up	yes	CCT motif. This short motif is found in a number of plant proteins. It is rich in basic amino acids and has been called a CCT motif after Co, Col and Toc1. The CCT motif is about 45 amino acids long and contains a putative nuclear localisation signal within the second half of the CCT motif. Toc1 mutants have been identified in this region.
Glyma.08G042700.Wm82.a2.v1	4949.06	1160.34	-2.09261	1.38458e-06	down	yes	B-cell receptor-associated protein 31-like. Bap31 is a polytopic integral protein of the endoplasmic reticulum membrane and a substrate of caspase-8. Bap31 is cleaved within its cytosolic domain, generating pro-apoptotic p20 Bap31.
Glyma.08G042800.Wm82.a2.v1	274.337	5.3098	-5.69115	1.83036e-07	down	yes	Anabaena sensory rhodopsin transducer. The family of bacterial Anabaena sensory rhodopsin transducers are likely to bind sugars or related metabolites. The entire protein is comprised of a single globular domain with an eight-stranded beta-sandwich fold. There are a few characteristics which define this beta-sandwich fold as being distinct from other so-named folds, and these are: 1) a well conse…
Glyma.08G042900.Wm82.a2.v1	1277.99	418.055	-1.61211	1.09368e-08	down	yes	PUB domain. The PUB (also known as PUG) domain is found in peptide N-glycanase where it functions as a AAA ATPase binding domain. This domain is also found on other proteins linked to the ubiquitin-proteasome system.
Glyma.08G044000.Wm82.a2.v1	22.2678	67.9137	1.60875	0.0109589	up	yes	Pectinesterase.
Glyma.08G044200.Wm82.a2.v1	95.6123	21.5627	-2.14866	0.0004154	down	yes	Protein tyrosine kinase.
Glyma.08G045200.Wm82.a2.v1	1408.61	338.721	-2.05611	0.0065798	down	yes	NUDIX domain.
Glyma.08G045300.Wm82.a2.v1	87.2363	35.1685	-1.31065	0.00634063	down	yes	7tm Chemosensory receptor. This family includes a number of gustatory and odorant receptors mainly from insect species such as A. gambiae and D. melanogaster. They are classified as G-protein-coupled receptors (GPCRs), or seven-transmembrane receptors. They show high sequence divergence, consistent with an ancient origin for the family.
Glyma.08G049800.Wm82.a2.v1	30.2342	6.24967	-2.27433	0.00191418	down	yes	Protein of unknown function, DUF599. This family includes several uncharacterized proteins.
Glyma.08G053500.Wm82.a2.v1	8075.35	2389.68	-1.75671	0.0209667	down	yes	EF-hand domain pair.
Glyma.08G057900.Wm82.a2.v1	343.513	98.5649	-1.80122	2.01555e-10	down	yes	Domain of unknown function (DUF4379). This domain is found in bacteria, eukaryotes and viruses, and is approximately 60 amino acids in length. It contains a CXXCXH motif and a CPXC motif.
Glyma.08G064700.Wm82.a2.v1	241.877	90.9389	-1.41131	0.000710284	down	yes	Glutamyl-tRNAGlu reductase, N-terminal domain.
Glyma.08G067200.Wm82.a2.v1	170.959	69.6358	-1.29575	0.000364618	down	yes	GATA zinc finger. This domain uses four cysteine residues to coordinate a zinc ion. This domain binds to DNA. Two GATA zinc fingers are found in the GATA transcription factors. However there are several proteins which only contains a single copy of the domain.
Glyma.08G071100.Wm82.a2.v1	1322.91	238.408	-2.47221	1.5805e-16	down	yes	ABC-2 type transporter.
Glyma.08G071300.Wm82.a2.v1	1310.01	440.3	-1.57302	2.2903e-06	down	yes	Phosphate-induced protein 1 conserved region. Family of conserved plant proteins. Conserved region identified in a phosphate-induced protein of unknown function.
Glyma.08G072200.Wm82.a2.v1	4039.72	1804.85	-1.16237	0.000188332	down	yes	Alternative oxidase. The alternative oxidase is used as a second terminal oxidase in the mitochondria, electrons are transfered directly from reduced ubiquinol to oxygen forming water. This is not coupled to ATP synthesis and is not inhibited by cyanide, this pathway is a single step process. In rice the transcript levels of the alternative oxidase are increased by low temperature.
Glyma.08G077400.Wm82.a2.v1	144.384	39.8611	-1.85686	1.43794e-06	down	yes	bZIP transcription factor. The Pfam entry includes the basic region and the leucine zipper region.
Glyma.08G079100.Wm82.a2.v1	31.2382	11.2598	-1.47213	0.0432142	down	yes	Leucine rich repeat N-terminal domain. Leucine Rich Repeats pfam00560 are short sequence motifs present in a number of proteins with diverse functions and cellular locations. Leucine Rich Repeats are often flanked by cysteine rich domains. This domain is often found at the N-terminus of tandem leucine rich repeats.
Glyma.08G079200.Wm82.a2.v1	8.12403	0.635747	-3.67567	0.0157506	down	yes	Leucine rich repeat N-terminal domain. Leucine Rich Repeats pfam00560 are short sequence motifs present in a number of proteins with diverse functions and cellular locations. Leucine Rich Repeats are often flanked by cysteine rich domains. This domain is often found at the N-terminus of tandem leucine rich repeats.
Glyma.08G080400.Wm82.a2.v1	65.4462	16.3094	-2.00461	8.0436e-05	down	yes	FAD binding domain. This family consists of various enzymes that use FAD as a co-factor, most of the enzymes are similar to oxygen oxidoreductase. One of the enzymes Vanillyl-alcohol oxidase (VAO) has a solved structure, the alignment includes the FAD binding site, called the PP-loop, between residues 99-110. The FAD molecule is covalently bound in the known structure, however the residue that li…
Glyma.08G083300.Wm82.a2.v1	826.484	91.7144	-3.17177	2.91102e-34	down	yes	Protein kinase domain.
Glyma.08G088400.Wm82.a2.v1	5.92079	0.317502	-4.22095	0.0343131	down	yes	Cellulose synthase. Cellulose, an aggregate of unbranched polymers of beta-1,4-linked glucose residues, is the major component of wood and thus paper, and is synthesized by plants, most algae, some bacteria and fungi, and even some animals. The genes that synthesize cellulose in higher plants differ greatly from the well-characterized genes found in Acetobacter and Agrobacterium sp. More correctl…
Glyma.08G092800.Wm82.a2.v1	1.65818	56.0203	5.07828	0.000192504	up	yes	non-haem dioxygenase in morphine synthesis N-terminal. This is the highly conserved N-terminal region of proteins with 2-oxoglutarate/Fe(II)-dependent dioxygenase activity.
Glyma.08G094900.Wm82.a2.v1	169.807	422.46	1.31492	6.95282e-05	up	yes	Zein-binding. This domain binds to zein proteins, pfam01559. Zein proteins are seed storage proteins.
Glyma.08G096500.Wm82.a2.v1	32.2257	2.18757	-3.88081	2.55889e-07	down	yes	Divergent CCT motif. This short motif is found in a number of plant proteins. It appears to be related to the N-terminal half of the CCT motif. The CCT motif is about 45 amino acids long and contains a putative nuclear localisation signal within the second half of the CCT motif.
Glyma.08G099800.Wm82.a2.v1	101.653	33.4233	-1.60473	0.000445547	down	yes	Accessory gene regulator B. The arg locus consists of two transcripts: RNAII and RNAIII. RNAII encodes four genes (agrA, B, C, and D) whose gene products assemble a quorum sensing system. AgrB and AgrD are essential for the production of the autoinducing peptide which functions as a signal for quorum sensing. AgrB is a transmembrane protein.
Glyma.08G103400.Wm82.a2.v1	2944.78	8205.58	1.47844	7.93381e-05	up	yes	Kelch motif. The kelch motif was initially discovered in Kelch. In this protein there are six copies of the motif. It has been shown that the Drosophila ring canal kelch protein is related to Galactose Oxidase for which a structure has been solved. The kelch motif forms a beta sheet. Several of these sheets associate to form a beta propeller structure as found in pfam00064, pfam00400 and pfam0041…
Glyma.08G113400.Wm82.a2.v1	155.415	57.6524	-1.43067	0.000130285	down	yes	Amino acid permease.
Glyma.08G115900.Wm82.a2.v1	7.1631	0.617905	-3.53513	0.0308619	down	yes	Dof domain, zinc finger. The Dof domain is a zinc finger DNA-binding domain, that shows resemblance to the Cys2 zinc finger.
Glyma.08G117000.Wm82.a2.v1	118.551	401.702	1.76062	7.41381e-05	up	yes	Protein tyrosine kinase.
Glyma.08G117300.Wm82.a2.v1	57.2328	120.56	1.07483	0.0309818	up	yes	RING-variant domain.
Glyma.08G117500.Wm82.a2.v1	59.9924	4.60269	-3.70423	0.00188866	down	yes	Cellulose synthase. Cellulose, an aggregate of unbranched polymers of beta-1,4-linked glucose residues, is the major component of wood and thus paper, and is synthesized by plants, most algae, some bacteria and fungi, and even some animals. The genes that synthesize cellulose in higher plants differ greatly from the well-characterized genes found in Acetobacter and Agrobacterium sp. More correctl…
Glyma.08G118300.Wm82.a2.v1	181.492	378.856	1.06174	0.018008	up	yes	Domain of unknown function (DUF4184). This domain of unknown function contains several highly conserved histidines.
Glyma.08G119600.Wm82.a2.v1	40.0322	4.62127	-3.1148	4.47598e-05	down	yes	Fasciclin domain. This extracellular domain is found repeated four times in grasshopper fasciclin I as well as in proteins from mammals, sea urchins, plants, yeast and bacteria.
Glyma.08G120700.Wm82.a2.v1	41.3398	10.9438	-1.91742	0.00161068	down	yes	GDSL-like Lipase/Acylhydrolase.
Glyma.08G128900.Wm82.a2.v1	68.12	183.251	1.42767	0.0113157	up	yes	Protein kinase domain.
Glyma.08G129600.Wm82.a2.v1	27.4717	81.3306	1.56585	0.00489666	up	yes	Amino acid permease.
Glyma.08G132800.Wm82.a2.v1	2029.59	4521.01	1.15545	0.00192805	up	yes	Homeobox domain.
Glyma.08G135200.Wm82.a2.v1	2961.43	406.03	-2.86664	0.000688541	down	yes	CG-1 domain. CG-1 domains are highly conserved domains of about 130 amino-acid residues containing a predicted bipartite NLS and named after a partial cDNA clone isolated from parsley encoding a sequence-specific DNA-binding protein. CG-1 domains are associated with CAMTA proteins (for CAlModulin -binding Transcription Activator) that are transcription factors containing a calmodulin -binding dom…
Glyma.08G135800.Wm82.a2.v1	892.738	236.581	-1.91591	3.87409e-14	down	yes	Nucleotide-sugar transporter. This family of membrane proteins transport nucleotide sugars from the cytoplasm into golgi vesicles. Human SLC35A1 transports CMP-sialic acid, SLC35A2 transports UDP-galactose and SLC35A3 transports UDP-GlcNAc.
Glyma.08G136200.Wm82.a2.v1	3631.38	1055.03	-1.78323	2.43016e-11	down	yes	Annexin. This family of annexins also includes giardin that has been shown to function as an annexin.
Glyma.08G136300.Wm82.a2.v1	36.2279	9.03582	-2.00337	0.00502282	down	yes	Protein of unknown function (DUF4057). This family of proteins is functionally uncharacterized. This family of proteins is found in eukaryotes. Proteins in this family are typically between 279 and 322 amino acids in length.
Glyma.08G137000.Wm82.a2.v1	225.295	581.445	1.36783	6.01431e-05	up	yes	PLAT/LH2 domain. This domain is found in a variety of membrane or lipid associated proteins. It is called the PLAT (Polycystin-1, Lipoxygenase, Alpha-Toxin) domain or LH2 (Lipoxygenase homology) domain. The known structure of pancreatic lipase shows this domain binds to procolipase pfam01114, which mediates membrane association. So it appears possible that this domain mediates membrane attachment…
Glyma.08G137300.Wm82.a2.v1	41.4395	197.201	2.25058	2.39906e-08	up	yes	VQ motif. This short motif is found in a variety of plant proteins. These proteins vary greatly in length and are mostly composed of low complexity regions. They all conserve a short motif FXhVQChTG, where X is any amino acid and h is a hydrophobic amino acid. The function of this motif is uncertain, however one protein in this family has been found to bind the SigA sigma factor. It would seem pl…
Glyma.08G137600.Wm82.a2.v1	437.265	1406.14	1.68517	0.0096197	up	yes	AP2 domain. This 60 amino acid residue domain can bind to DNA and is found in transcription factor proteins.
Glyma.08G141100.Wm82.a2.v1	788.187	243.452	-1.6949	0.00110101	down	yes	C. elegans Sre G protein-coupled chemoreceptor. Caenorhabditis elegans Sre proteins are candidate chemosensory receptors. There are four main recognized groups of such receptors: Odr-10, Sra, Sro, and Srg. Sre (this family), Sra pfam02117 and Srb pfam02175 comprise the Sra group. All of the above receptors are thought to be G protein-coupled seven transmembrane domain proteins. The existence of s…
Glyma.08G146100.Wm82.a2.v1	41.1815	5.6511	-2.86539	0.000417067	down	yes	EamA-like transporter family. This family includes many hypothetical membrane proteins of unknown function. Many of the proteins contain two copies of the aligned region. The family used to be known as DUF6.
Glyma.08G146200.Wm82.a2.v1	37.4077	13.5031	-1.47004	0.0457677	down	yes	Aspartyl beta-hydroxylase N-terminal region. This family includes the N-terminal regions of the junctin, junctate and aspartyl beta-hydroxylase proteins. Junctate is an integral ER/SR membrane calcium binding protein, which comes from an alternatively spliced form of the same gene that generates aspartyl beta-hydroxylase and junctin. Aspartyl beta-hydroxylase catalyses the post-translational hydr…
Glyma.08G146700.Wm82.a2.v1	67.5678	155.274	1.20041	0.00591027	up	yes	Autophagy-related protein 13. Members of this family of phosphoproteins are involved in cytoplasm to vacuole transport (Cvt), and more specifically in Cvt vesicle formation. They are probably involved in the switching machinery regulating the conversion between the Cvt pathway and autophagy. Finally, ATG13 is also required for glycogen storage.
Glyma.08G148100.Wm82.a2.v1	45.3999	17.6991	-1.35901	0.0374736	down	yes	NAD dependent epimerase/dehydratase family. This family of proteins utilize NAD as a cofactor. The proteins in this family use nucleotide-sugar substrates for a variety of chemical reactions.
Glyma.08G153400.Wm82.a2.v1	56.7124	171.769	1.59873	0.00147923	up	yes	Integral peroxisomal membrane peroxin. Peroxisomes play diverse roles in the cell, compartmentalising many activities related to lipid metabolizm and functioning in the decomposition of toxic hydrogen peroxide. Sequence similarity was identified between two hypothetical proteins and the peroxin integral membrane protein Pex24p.
Glyma.08G157900.Wm82.a2.v1	0.320184	7.11073	4.47303	0.0321923	up	yes	VQ motif. This short motif is found in a variety of plant proteins. These proteins vary greatly in length and are mostly composed of low complexity regions. They all conserve a short motif FXhVQChTG, where X is any amino acid and h is a hydrophobic amino acid. The function of this motif is uncertain, however one protein in this family has been found to bind the SigA sigma factor. It would seem pl…
Glyma.08G158000.Wm82.a2.v1	171.152	33.604	-2.34858	4.65034e-10	down	yes	gag-polypeptide of LTR copia-type. This family is found in Plants and fungi, and contains LTR-polyproteins, or retrotransposons of the copia-type.
Glyma.08G158500.Wm82.a2.v1	156.985	315.825	1.0085	0.0104789	up	yes	Retinol binding protein receptor. Proteins in this family function as retinol binding protein receptors.
Glyma.08G165700.Wm82.a2.v1	944.026	448.568	-1.0735	0.00359491	down	yes	Histone-like transcription factor (CBF/NF-Y) and archaeal histone. This family includes archaebacterial histones and histone like transcription factors from eukaryotes.
Glyma.08G169000.Wm82.a2.v1	30.0573	92.684	1.6246	0.0251746	up	yes	Protein of unknown function DUF260.
Glyma.08G171400.Wm82.a2.v1	200.878	51.9612	-1.95081	0.000204225	down	yes	Cysteine-rich TM module stress tolerance. The members of this family are short cysteine-rich membrane proteins that most probably dimerise together to form a transmembrane sulfhydryl-lined pore. The CYSTM module is always present at the extreme C-terminus of the protein in which it is present. Furthermore, like the yeast prototypes, the majority of the proteins also possess a proline/glutamine-ri…
Glyma.08G173400.Wm82.a2.v1	92.6568	235.766	1.34739	0.00175026	up	yes	No apical meristem (NAM) protein. This is a family of no apical meristem (NAM) proteins these are plant development proteins. Mutations in NAM result in the failure to develop a shoot apical meristem in petunia embryos. NAM is indicated as having a role in determining positions of meristems and primordial. One member of this family NAP (NAC-like, activated by AP3/PI) is encoded by the target gene…
Glyma.08G174100.Wm82.a2.v1	2290.09	524.611	-2.12608	9.53987e-12	down	yes	C3HC zinc finger-like. This zinc-finger like domain is distributed throughout the eukaryotic kingdom in NIPA (Nuclear interacting partner of ALK) proteins. NIPA is implicate to perform some sort of antiapoptotic role in nucleophosmin-anaplastic lymphoma kinase (ALK) mediated signaling events. The domain is often repeated, with the second domain usually containing a large insert (approximately 90 …
Glyma.08G178100.Wm82.a2.v1	569.94	67.6333	-3.075	6.85372e-29	down	yes	Nitronate monooxygenase. Nitronate monooxygenase (NMO), formerly referred to as 2-nitropropane dioxygenase (NPD) (EC:1.13.11.32), is an FMN-dependent enzyme that uses molecular oxygen to oxidize (anionic) alkyl nitronates and, in the case of the enzyme from Neurospora crassa, (neutral) nitroalkanes to the corresponding carbonyl compounds and nitrite. Previously classified as 2-nitropropane dioxyg…
Glyma.08G179700.Wm82.a2.v1	281.518	108.571	-1.37459	0.0017776	down	yes	Peroxidase.
Glyma.08G180600.Wm82.a2.v1	29.7095	195.817	2.72051	6.41213e-05	up	yes	Aminotransferase class I and II.
Glyma.08G180800.Wm82.a2.v1	2009.02	614.382	-1.70929	7.31514e-10	down	yes	Protein kinase domain.
Glyma.08G181900.Wm82.a2.v1	274.074	122.813	-1.1581	0.00601155	down	yes	VIT family. This family includes the vacuolar Fe2+/Mn2+ uptake transporter, Ccc1 and the vacuolar iron transporter VIT1.
Glyma.08G182300.Wm82.a2.v1	6.40822	28.7931	2.16773	0.0276496	up	yes	Fructose-1-6-bisphosphatase.
Glyma.08G187600.Wm82.a2.v1	3470.7	1627.63	-1.09246	0.000554477	down	yes	Ion transport protein. This family contains Sodium, Potassium, Calcium ion channels. This family is 6 transmembrane helices in which the last two helices flank a loop which determines ion selectivity. In some sub-families (e.g. Na channels) the domain is repeated four times, whereas in others (e.g. K channels) the protein forms as a tetramer in the membrane. A bacterial structure of the protein i…
Glyma.08G191300.Wm82.a2.v1	81.8697	24.2983	-1.75248	0.000513562	down	yes	FERM C-terminal PH-like domain.
Glyma.08G197500.Wm82.a2.v1	2920.94	813.828	-1.84364	3.98676e-06	down	yes	GPI biosynthesis protein family Pig-F. PIG-F is involved in glycosylphosphatidylinositol (GPI) anchor biosynthesis.
Glyma.08G197900.Wm82.a2.v1	74.5133	236.323	1.66519	0.00116512	up	yes	Helicase conserved C-terminal domain. The Prosite family is restricted to DEAD/H helicases, whereas this domain family is found in a wide variety of helicases and helicase related proteins. It may be that this is not an autonomously folding unit, but an integral part of the helicase.
Glyma.08G199500.Wm82.a2.v1	2470.88	897.688	-1.46074	2.43731e-06	down	yes	GDSL-like Lipase/Acylhydrolase.
Glyma.08G199600.Wm82.a2.v1	154.313	399.453	1.37216	3.48821e-05	up	yes	Ciliary protein causing Leber congenital amaurosis disease. Lebercilin is a family of eukaryotic ciliary proteins. Mutations in the gene, LCA5, are implicated in the disease Leber congenital amaurosis. In photoreceptors, lebercilin is uniquely localized at the cilium that bridges the inner and outer segments. Lebercilin functions as an integral element of selective protein transport through photo…
Glyma.08G201300.Wm82.a2.v1	4717.6	1128.17	-2.06407	6.28704e-08	down	yes	ABC-2 type transporter.
Glyma.08G207700.Wm82.a2.v1	113.795	742.65	2.70625	0.000330461	up	yes	Kelch motif.
Glyma.08G218200.Wm82.a2.v1	4.78827	49.4724	3.36905	1.71529e-05	up	yes	Natural resistance-associated macrophage protein. The natural resistance-associated macrophage protein (NRAMP) family consists of Nramp1, Nramp2, and yeast proteins Smf1 and Smf2. The NRAMP family is a novel family of functional related proteins defined by a conserved hydrophobic core of ten transmembrane domains. This family of membrane proteins are divalent cation transporters. Nramp1 is an int…
Glyma.08G218600.Wm82.a2.v1	6038.82	1149.95	-2.39269	0.00021522	down	yes	WRKY DNA -binding domain.
Glyma.08G220800.Wm82.a2.v1	153.433	47.2514	-1.69918	1.64828e-05	down	yes	AP2 domain. This 60 amino acid residue domain can bind to DNA and is found in transcription factor proteins.
Glyma.08G221300.Wm82.a2.v1	118.708	286.634	1.2718	0.00641311	up	yes	Galactose oxidase, central domain.
Glyma.08G221600.Wm82.a2.v1	107.929	330.582	1.61493	0.0161526	up	yes	B-box zinc finger.
Glyma.08G232200.Wm82.a2.v1	35.7846	173.464	2.27723	0.0111125	up	yes	.
Glyma.08G234500.Wm82.a2.v1	51.6153	226.393	2.13296	0.00354961	up	yes	MYND finger.
Glyma.08G235300.Wm82.a2.v1	0.754887	20.8072	4.78468	0.0218941	up	yes	Trypsin and protease inhibitor.
Glyma.08G235400.Wm82.a2.v1	88.2887	407.268	2.20568	2.80881e-06	up	yes	Trypsin and protease inhibitor.
Glyma.08G241300.Wm82.a2.v1	957.439	407.299	-1.23309	3.38825e-05	down	yes	Saccharopine dehydrogenase. This family comprised of three structural domains that can not be separated in the linear sequence. In some organisms this enzyme is found as a bifunctional polypeptide with lysine ketoglutarate reductase. The saccharopine dehydrogenase can also function as a saccharopine reductase.
Glyma.08G241700.Wm82.a2.v1	357.38	165.429	-1.11125	0.000462689	down	yes	RING-type zinc-finger. This zinc-finger is a typical RING-type of plant ubiquitin ligases.
Glyma.08G243000.Wm82.a2.v1	2745.85	636.946	-2.10801	0.000402521	down	yes	UDP-glucose/GDP-mannose dehydrogenase family, NAD binding domain. The UDP-glucose/GDP-mannose dehydrogenaseses are a small group of enzymes which possesses the ability to catalyse the NAD-dependent 2-fold oxidation of an alcohol to an acid without the release of an aldehyde intermediate.
Glyma.08G250300.Wm82.a2.v1	5.61925	32.2121	2.51915	0.0148524	up	yes	NADH-ubiquinone reductase complex 1 MLRQ subunit. The MLRQ subunit of mitochondrial NADH-ubiquinone reductase complex I is nuclear and is found in plants, insects, fungi and higher metazoans. It appears to act within the membrane and, in mammals, is highly expressed in muscle and neural tissue, indicative of a role in ATP generation.
Glyma.08G253600.Wm82.a2.v1	83.7091	187.588	1.16411	0.00435853	up	yes	F-box domain. This domain is approximately 50 amino acids long, and is usually found in the N-terminal half of a variety of proteins. Two motifs that are commonly found associated with the F-box domain are the leucine rich repeats (LRRs; pfam00560 and pfam07723) and the WD repeat (pfam00400). The F-box domain has a role in mediating protein-protein interactions in a variety of contexts, such as p…
Glyma.08G255300.Wm82.a2.v1	196.812	406.525	1.04653	0.0326099	up	yes	Protein kinase domain.
Glyma.08G256100.Wm82.a2.v1	207.255	95.6687	-1.11529	0.0204901	down	yes	YIF1. YIF1 (Yip1 interacting factor) is an integral membrane protein that is required for membrane fusion of ER derived vesicles. It also plays a role in the biogenesis of ER derived COPII transport vesicles.
Glyma.08G259000.Wm82.a2.v1	721.822	138.439	-2.38239	9.72218e-08	down	yes	NB-ARC domain.
Glyma.08G259200.Wm82.a2.v1	708.38	291.098	-1.28302	2.14023e-06	down	yes	Chitinase class I.
Glyma.08G269600.Wm82.a2.v1	3483.82	1614.98	-1.10915	0.000240608	down	yes	Strictosidine synthase. Strictosidine synthase (E.C. 4.3.3.2) is a key enzyme in alkaloid biosynthesis. It catalyses the condensation of tryptamine with secologanin to form strictosidine.
Glyma.08G270300.Wm82.a2.v1	78.8409	17.3281	-2.18583	6.44584e-06	down	yes	ABC transporter transmembrane region. This family represents a unit of six transmembrane helices. Many members of the ABC transporter family (pfam00005) have two such regions.
Glyma.08G271900.Wm82.a2.v1	4380.15	1729.23	-1.34085	0.00194455	down	yes	bHLH-MYC and R2R3-MYB transcription factors N-terminal. This is the N-terminal region of a family of MYB and MYC transcription factors. The DNA-binding HLH domain is further downstream, pfam00010. Members of the MYB and MYC family regulate the biosynthesis of phenylpropanoids in several plant species (DOI:10.1007/s11295-009-0232-y).
Glyma.08G277100.Wm82.a2.v1	23.7823	104.954	2.14179	1.88306e-05	up	yes	1-deoxy-D-xylulose-5-phosphate synthase. This family contains 1-deoxyxylulose-5-phosphate synthase (DXP synthase), an enzyme which catalyses the thiamine pyrophosphoate-dependent acyloin condensation reaction between carbon atoms 2 and 3 of pyruvate and glyceraldehyde 3-phosphate, to yield 1-deoxy-D- xylulose-5-phosphate, a precursor in the biosynthetic pathway to isoprenoids, thiamine (vitamin B…
Glyma.08G284100.Wm82.a2.v1	617.705	244.879	-1.33485	2.01786e-06	down	yes	Protein kinase domain.
Glyma.08G285800.Wm82.a2.v1	703.118	187.699	-1.90534	1.96512e-06	down	yes	Domain of unknown function DUF220. This is family consists of a region in several Arabidopsis thaliana hypothetical proteins none of which have any known function. The aligned region contains two cysteine residues.
Glyma.08G287500.Wm82.a2.v1	81.3154	3.10365	-4.71149	0.000215602	down	yes	BURP domain. The BURP domain is found at the C-terminus of several different plant proteins. It was named after the proteins in which it was first identified: the BNM2 clone-derived protein from Brassica napus; USPs and USP-like proteins; RD22 from Arabidopsis thaliana; and PG1beta from Lycopersicon esculentum. This domain is around 230 amino acid residues long. It possesses the following conserv…
Glyma.08G292000.Wm82.a2.v1	284.755	46.8134	-2.60473	2.52545e-09	down	yes	Peptidase family M20/M25/M40. This family includes a range of zinc metallopeptidases belonging to several families in the peptidase classification. Family M20 are Glutamate carboxypeptidases. Peptidase family M25 contains X-His dipeptidases.
Glyma.08G293300.Wm82.a2.v1	825.702	1663.69	1.0107	0.0179999	up	yes	Myb-like DNA-binding domain. This family contains the DNA binding domains from Myb proteins, as well as the SANT domain family.
Glyma.08G296000.Wm82.a2.v1	159.542	78.1437	-1.02974	0.0141927	down	yes	POT family. The POT (proton-dependent oligopeptide transport) family all appear to be proton dependent transporters.
Glyma.08G297900.Wm82.a2.v1	2013.16	447.116	-2.17074	0.000657325	down	yes	Protein kinase domain.
Glyma.08G298400.Wm82.a2.v1	100.783	249.887	1.31002	0.00168827	up	yes	Homeobox domain.
Glyma.08G298800.Wm82.a2.v1	88.1174	27.5134	-1.67929	0.000173564	down	yes	UAA transporter family. This family includes transporters with a specificity for UDP-N-acetylglucosamine.
Glyma.08G303700.Wm82.a2.v1	540.413	177.33	-1.60762	5.70186e-05	down	yes	TIR domain. The Toll/interleukin-1 receptor (TIR) homology domain is an intracellular signalling domain found in MyD88, interleukin 1 receptor and the Toll receptor. It contains three highly-conserved regions, and mediates protein-protein interactions between the Toll-like receptors (TLRs) and signal-transduction components. TIR-like motifs are also found in plant proteins thought to be involved …
Glyma.08G307100.Wm82.a2.v1	30.4973	111.02	1.86406	0.0038604	up	yes	No apical meristem (NAM) protein. This is a family of no apical meristem (NAM) proteins these are plant development proteins. Mutations in NAM result in the failure to develop a shoot apical meristem in petunia embryos. NAM is indicated as having a role in determining positions of meristems and primordial. One member of this family NAP (NAC-like, activated by AP3/PI) is encoded by the target gene…
Glyma.08G307600.Wm82.a2.v1	508.58	229.606	-1.14732	0.0429069	down	yes	Xylanase inhibitor C-terminal. The N- and C-termini of the members of this family are jointly necessary for creating the catalytic pocket necessary for cleaving xylasnase. Phytopathogens produce xylanase that destroys plant cells, so its destruction through proteolysis is vital for plant-survival.
Glyma.08G311200.Wm82.a2.v1	2623.91	360.569	-2.86337	9.87822e-29	down	yes	Citrate synthase.
Glyma.08G311600.Wm82.a2.v1	7.31586	43.6771	2.57778	0.000312297	up	yes	Transferase family. This family includes a number of transferase enzymes. These include anthranilate N-hydroxycinnamoyl/benzoyltransferase that catalyses the first committed reaction of phytoalexin biosynthesis. Deacetylvindoline 4-O-acetyltransferase EC:2.3.1.107 catalyses the last step in vindoline biosynthesis is also a member of this family. The motif HXXXD is probably part of the active site…
Glyma.08G316000.Wm82.a2.v1	11.3489	38.8573	1.77564	0.0297076	up	yes	Domain of unknown function (DUF4228). This domain is found in plants. The function is not known.
Glyma.08G316500.Wm82.a2.v1	2477.65	789.227	-1.65046	0.000228713	down	yes	Protein kinase domain.
Glyma.08G318400.Wm82.a2.v1	1611.49	498.596	-1.69245	8.9339e-11	down	yes	GDSL-like Lipase/Acylhydrolase.
Glyma.08G320200.Wm82.a2.v1	7.72738	34.3877	2.15384	0.0398182	up	yes	WRKY DNA -binding domain.
Glyma.08G321400.Wm82.a2.v1	307.506	139.608	-1.13923	0.0364105	down	yes	Xylanase inhibitor N-terminal. The N- and C-termini of the members of this family are jointly necessary for creating the catalytic pocket necessary for cleaving xylanase. Phytopathogens produce xylanase that destroys plant cells, so its destruction through proteolysis is vital for plant-survival.
Glyma.08G324700.Wm82.a2.v1	19.5925	62.0104	1.66221	0.0333421	up	yes	Pirin. This family consists of Pirin proteins from both eukaryotes and prokaryotes. The function of Pirin is unknown but the gene coding for this protein is known to be expressed in all tissues in the human body although it is expressed most strongly in the liver and heart. Pirin is known to be a nuclear protein, exclusively localized within the nucleoplasma and predominantly concentrated within …
Glyma.08G325900.Wm82.a2.v1	3796.41	869.51	-2.12636	1.20624e-10	down	yes	GRAS domain family. Proteins in the GRAS (GAI, RGA, SCR) family are known as major players in gibberellin (GA) signaling, which regulates various aspects of plant growth and development. Mutation of the SCARECROW (SCR) gene results in a radial pattern defect, loss of a ground tissue layer, in the root. The PAT1 protein is involved in phytochrome A signal transduction. A sequence, structure and ev…
Glyma.08G328400.Wm82.a2.v1	545.253	149.892	-1.863	1.3771e-12	down	yes	Triose-phosphate Transporter family. This family includes transporters with a specificity for triose phosphate.
Glyma.08G329300.Wm82.a2.v1	153.222	323.557	1.0784	0.039935	up	yes	Histone-like transcription factor (CBF/NF-Y) and archaeal histone. This family includes archaebacterial histones and histone like transcription factors from eukaryotes.
Glyma.08G334700.Wm82.a2.v1	9.93951	37.916	1.93156	0.0268505	up	yes	Plant protein of unknown function (DUF641). Plant protein of unknown function.
Glyma.08G337000.Wm82.a2.v1	47.8954	112.152	1.2275	0.0287052	up	yes	Sodium/calcium exchanger protein. This is a family of sodium/calcium exchanger integral membrane proteins. This family covers the integral membrane regions of the proteins. Sodium/calcium exchangers regulate intracellular Ca2+ concentrations in many cells; cardiac myocytes, epithelial cells, neurons retinal rod photoreceptors and smooth muscle cells. Ca2+ is moved into or out of the cytosol depen…
Glyma.08G340900.Wm82.a2.v1	199.841	92.1546	-1.11673	0.00661713	down	yes	Caspase domain.
Glyma.08G345300.Wm82.a2.v1	964.58	253.708	-1.92673	1.63105e-06	down	yes	Ras family. Includes sub-families Ras, Rab, Rac, Ral, Ran, Rap Ypt1 and more. Shares P-loop motif with GTP_EFTU, arf and myosin_head. See pfam00009 pfam00025, pfam00063. As regards Rab GTPases, these are important regulators of vesicle formation, motility and fusion. They share a fold in common with all Ras GTPases: this is a six-stranded beta-sheet surrounded by five alpha-helices.
Glyma.08G346900.Wm82.a2.v1	13.3357	61.6298	2.20833	0.0160665	up	yes	Protein of unknown function (DUF760). This family contains several uncharacterized plant proteins.
Glyma.08G348000.Wm82.a2.v1	454.745	217.745	-1.06242	0.0173687	down	yes	Glycosyl transferase family 8. This family includes enzymes that transfer sugar residues to donor molecules. Members of this family are involved in lipopolysaccharide biosynthesis and glycogen synthesis. This family includes Lipopolysaccharide galactosyltransferase, lipopolysaccharide glucosyltransferase 1, and glycogenin glucosyltransferase.
Glyma.08G351900.Wm82.a2.v1	1392.01	256.038	-2.44274	1.7585e-22	down	yes	2OG-Fe(II) oxygenase superfamily. This family contains members of the 2-oxoglutarate (2OG) and Fe(II)-dependent oxygenase superfamily. This family includes the C-terminal of prolyl 4-hydroxylase alpha subunit. The holoenzyme has the activity EC:1.14.11.2 catalyzing the reaction: Procollagen L-proline + 2-oxoglutarate + O2 <=> procollagen trans- 4-hydroxy-L-proline + succinate + CO2. The full enzy…
Glyma.08G352100.Wm82.a2.v1	511.169	176.228	-1.53636	2.05049e-07	down	yes	Protein tyrosine kinase.
Glyma.08G354800.Wm82.a2.v1	1613.29	531.269	-1.60249	4.5636e-05	down	yes	Eukaryotic protein of unknown function (DUF914). This family consists of several hypothetical proteins of unknown function. Some of the sequences in this family are annotated as being putative membrane proteins.
Glyma.08G355200.Wm82.a2.v1	20.4804	64.8293	1.6624	0.00587843	up	yes	Protein kinase domain.
Glyma.09G005700.Wm82.a2.v1	2688.21	994.789	-1.43418	0.000299149	down	yes	WRKY DNA -binding domain.
Glyma.09G006600.Wm82.a2.v1	182.118	38.2817	-2.25015	3.40716e-05	down	yes	Core-2/I-Branching enzyme. This is a family of two different beta-1,6-N-acetylglucosaminyltransferase enzymes, I-branching enzyme and core-2 branching enzyme. I-branching enzyme is responsible for the production of the blood group I-antigen during embryonic development. Core-2 branching enzyme forms crucial side-chain branches in O-glycans.
Glyma.09G011300.Wm82.a2.v1	190.238	519.429	1.44912	0.0399615	up	yes	Armadillo/beta-catenin-like repeat. Approx. 40 amino acid repeat. Tandem repeats form super-helix of helices that is proposed to mediate interaction of beta-catenin with its ligands. CAUTION: This family does not contain all known armadillo repeats.
Glyma.09G014700.Wm82.a2.v1	1130.5	266.003	-2.08744	0.00824595	down	yes	C2 domain.
Glyma.09G019300.Wm82.a2.v1	145.682	299.512	1.03979	0.0136981	up	yes	MULE transposase domain. This domain was identified by Babu and colleagues.
Glyma.09G019900.Wm82.a2.v1	99.716	323.838	1.69938	0.0120869	up	yes	Zinc finger, C3HC4 type (RING finger).
Glyma.09G020800.Wm82.a2.v1	3179.45	1312.39	-1.27659	0.000522408	down	yes	NPR1/NIM1 like defence protein C terminal. This family of proteins is found in eukaryotes. Proteins in this family are typically between 251 and 588 amino acids in length. The family is found in association with pfam00023, pfam00651. There are two conserved sequence motifs: LENRV and DLN. NPR1 (NIM1) is a defence protein in many plant species.
Glyma.09G026200.Wm82.a2.v1	399.351	159.788	-1.3215	0.00045538	down	yes	Predicted permease (DUF2074). This domain, found in various archaeal hypothetical proteins, has no known function.
Glyma.09G027000.Wm82.a2.v1	681.352	267.327	-1.3498	0.0297044	down	yes	FAD binding domain. This family consists of various enzymes that use FAD as a co-factor, most of the enzymes are similar to oxygen oxidoreductase. One of the enzymes Vanillyl-alcohol oxidase (VAO) has a solved structure, the alignment includes the FAD binding site, called the PP-loop, between residues 99-110. The FAD molecule is covalently bound in the known structure, however the residue that li…
Glyma.09G033800.Wm82.a2.v1	44.4083	16.8916	-1.39453	0.0338219	down	yes	FAM70 protein. This family of proteins is found in eukaryotes. Proteins in this family are typically between 241 and 349 amino acids in length. The function of this family is unknown.
Glyma.09G034300.Wm82.a2.v1	25.1018	91.4847	1.86574	0.00103483	up	yes	WRKY DNA -binding domain.
Glyma.09G034900.Wm82.a2.v1	14.598	50.5982	1.79331	0.00680634	up	yes	GDSL-like Lipase/Acylhydrolase.
Glyma.09G038500.Wm82.a2.v1	129.659	52.5545	-1.30284	0.00129251	down	yes	Chitinase class I.
Glyma.09G039500.Wm82.a2.v1	356.082	124.009	-1.52177	0.00755958	down	yes	Protein of unknown function (DUF1218). This family contains hypothetical plant proteins of unknown function. Family members contain a number of conserved cysteine residues.
Glyma.09G040400.Wm82.a2.v1	89.0393	16.5994	-2.42331	0.0171049	down	yes	Pathogenesis-related protein Bet v I family. This family is named after Bet v 1, the major birch pollen allergen. This protein belongs to family 10 of plant pathogenesis-related proteins (PR-10), cytoplasmic proteins of 15-17 kd that are wide-spread among dicotyledonous plants. In recent years, a number of diverse plant proteins with low sequence similarity to Bet v 1 was identified. A classifica…
Glyma.09G044800.Wm82.a2.v1	1235.71	376.534	-1.71448	0.0297042	down	yes	galactosyl transferase GMA12/MNN10 family. This family contains a number of glycosyltransferase enzymes that contain a DXD motif. This family includes a number of C. elegans homologues where the DXD is replaced by DXH. Some members of this family are included in glycosyltransferase family 34.
Glyma.09G048700.Wm82.a2.v1	218.336	993.668	2.18622	0.000367172	up	yes	Cytochrome P450. Cytochrome P450s are haem-thiolate proteins involved in the oxidative degradation of various compounds. They are particularly well known for their role in the degradation of environmental toxins and mutagens. They can be divided into 4 classes, according to the method by which electrons from NAD(P)H are delivered to the catalytic site. Sequence conservation is relatively low with…
Glyma.09G049100.Wm82.a2.v1	927.942	1963.55	1.08136	0.0175827	up	yes	Cytochrome P450. Cytochrome P450s are haem-thiolate proteins involved in the oxidative degradation of various compounds. They are particularly well known for their role in the degradation of environmental toxins and mutagens. They can be divided into 4 classes, according to the method by which electrons from NAD(P)H are delivered to the catalytic site. Sequence conservation is relatively low with…
Glyma.09G049200.Wm82.a2.v1	4.99375	35.2711	2.82029	0.0160756	up	yes	Cytochrome P450. Cytochrome P450s are haem-thiolate proteins involved in the oxidative degradation of various compounds. They are particularly well known for their role in the degradation of environmental toxins and mutagens. They can be divided into 4 classes, according to the method by which electrons from NAD(P)H are delivered to the catalytic site. Sequence conservation is relatively low with…
Glyma.09G050600.Wm82.a2.v1	409.562	841.076	1.03816	0.00220473	up	yes	Amino acid permease.
Glyma.09G051100.Wm82.a2.v1	195.44	54.9935	-1.82939	3.76444e-08	down	yes	Cellulose synthase. Cellulose, an aggregate of unbranched polymers of beta-1,4-linked glucose residues, is the major component of wood and thus paper, and is synthesized by plants, most algae, some bacteria and fungi, and even some animals. The genes that synthesize cellulose in higher plants differ greatly from the well-characterized genes found in Acetobacter and Agrobacterium sp. More correctl…
Glyma.09G052000.Wm82.a2.v1	812.219	313.033	-1.37555	2.92739e-07	down	yes	E1-E2 ATPase.
Glyma.09G053300.Wm82.a2.v1	5.41378	21.0697	1.96046	0.0436869	up	yes	EpsG family. This family of proteins are related to the EpsG protein from B. subtilis. These proteins are likely glycosyl transferases belonging to the membrane protein GT-C clan.
Glyma.09G053700.Wm82.a2.v1	227.331	722.152	1.66751	0.00303136	up	yes	Domain of unknown function. The PGG domain is named for the highly conserved sequence motif found at the startt of the domain. The function is not known.
Glyma.09G054100.Wm82.a2.v1	145.204	52.6646	-1.46318	0.0311096	down	yes	Ankyrin repeats (3 copies).
Glyma.09G058900.Wm82.a2.v1	47.1563	6.93672	-2.76513	0.00206074	down	yes	Oxysterol-binding protein.
Glyma.09G059200.Wm82.a2.v1	1137.29	465.802	-1.28781	7.20746e-06	down	yes	Rab-GTPase-TBC domain. Identification of a TBC domain in GYP6_YEAST and GYP7_YEAST, which are GTPase activator proteins of yeast Ypt6 and Ypt7, implies that these domains are GTPase activator proteins of Rab-like small GTPases.
Glyma.09G060200.Wm82.a2.v1	346.628	62.1316	-2.47999	2.72355e-09	down	yes	Helix-loop-helix DNA-binding domain.
Glyma.09G060700.Wm82.a2.v1	11.1581	0	only in control	7.92979e-05	down	yes	zinc-finger of transposase IS204/IS1001/IS1096/IS1165.
Glyma.09G067300.Wm82.a2.v1	199.507	613.358	1.62029	0.000632262	up	yes	Protein of unknown function (DUF1313). This family consists of several hypothetical plant proteins of around 100 residues in length. The function of this family is unknown.
Glyma.09G067900.Wm82.a2.v1	13.5608	41.3564	1.60867	0.0270201	up	yes	Ring finger domain.
Glyma.09G068000.Wm82.a2.v1	2657.21	789.938	-1.7501	4.29512e-10	down	yes	Snf7. This family of proteins are involved in protein sorting and transport from the endosome to the vacuole/lysosome in eukaryotic cells. Vacuoles/lysosomes play an important role in the degradation of both lipids and cellular proteins. In order to perform this degradative function, vacuoles/lysosomes contain numerous hydrolases which have been transported in the form of inactive precursors via …
Glyma.09G068900.Wm82.a2.v1	1.01781	19.3298	4.24728	0.000252792	up	yes	Cupin. This family represents the conserved barrel domain of the 'cupin' superfamily ('cupa' is the Latin term for a small barrel). This family contains 11S and 7S plant seed storage proteins, and germins. Plant seed storage proteins provide the major nitrogen source for the developing plant.
Glyma.09G071600.Wm82.a2.v1	13621.3	2426.1	-2.48915	0.00163201	down	yes	Divergent CCT motif. This short motif is found in a number of plant proteins. It appears to be related to the N-terminal half of the CCT motif. The CCT motif is about 45 amino acids long and contains a putative nuclear localisation signal within the second half of the CCT motif.
Glyma.09G073000.Wm82.a2.v1	93.2521	275.043	1.56045	0.0134936	up	yes	Protein phosphatase 2A regulatory B subunit (B56 family). Protein phosphatase 2A (PP2A) is a major intracellular protein phosphatase that regulates multiple aspects of cell growth and metabolizm. The ability of this widely distributed heterotrimeric enzyme to act on a diverse array of substrates is largely controlled by the nature of its regulatory B subunit. There are multiple families of B subu…
Glyma.09G075500.Wm82.a2.v1	1507.27	602.07	-1.32394	0.0491309	down	yes	NB-ARC domain.
Glyma.09G077100.Wm82.a2.v1	58.1962	24.5853	-1.24313	0.0338985	down	yes	Pectinesterase.
Glyma.09G077500.Wm82.a2.v1	2028.8	776.288	-1.38596	0.000114927	down	yes	tify domain. This short possible domain is found in a variety of plant transcription factors that contain GATA domains as well as other motifs. Although previously known as the Zim domain this is now called the tify domain after its most conserved amino acids. TIFY proteins can be further classified into two groups depending on the presence (group I) or absence (group II) of a C2C2-GATA domain. F…
Glyma.09G077700.Wm82.a2.v1	15.6648	2.82406	-2.47168	0.0109589	down	yes	Der1-like family. The endoplasmic reticulum (ER) of the yeast Saccharomyces cerevisiae contains of proteolytic system able to selectively degrade misfolded lumenal secretory proteins. For examination of the components involved in this degradation process, mutants were isolated. They could be divided into four complementation groups. The mutations led to stabilisation of two different substrates f…
Glyma.09G080000.Wm82.a2.v1	166.164	371.972	1.16258	0.0135444	up	yes	WRKY DNA -binding domain.
Glyma.09G083500.Wm82.a2.v1	361.556	115.604	-1.64503	0.000425306	down	yes	LSD1 zinc finger. This family consists of several plant specific LSD1 zinc finger domains. Arabidopsis lsd1 mutants are hyper-responsive to cell death initiators and fail to limit the extent of cell death. Superoxide is a necessary and sufficient signal for cell death propagation. LSD1 monitors a superoxide-dependent signal and negatively regulates a plant cell death pathway. LSD1 protein contain…
Glyma.09G083600.Wm82.a2.v1	50.7255	5.62805	-3.172	0.0001097	down	yes	Bacterial export proteins, family 1. This family includes the following members; FliR, MopE, SsaT, YopT, Hrp, HrcT and SpaR All of these members export proteins, that do not possess signal peptides, through the membrane. Although the proteins that these exporters move may be different, the exporters are thought to function in similar ways.
Glyma.09G086800.Wm82.a2.v1	392.591	114.055	-1.7833	2.1189e-06	down	yes	Endoplasmic Reticulum Oxidoreductin 1 (ERO1). Members of this family are required for the formation of disulphide bonds in the ER.
Glyma.09G094600.Wm82.a2.v1	25.427	4.04128	-2.65348	0.000825815	down	yes	O-methyltransferase. This family includes a range of O-methyltransferases. These enzymes utilize S-adenosyl methionine.
Glyma.09G095200.Wm82.a2.v1	352.814	136.4	-1.37107	0.00444505	down	yes	Gibberellin regulated protein. This is the GASA gibberellin regulated cysteine rich protein family. The expression of these proteins is up-regulated by the plant hormone gibberellin, most of these proteins have some role in plant development. There are 12 cysteine residues conserved within the alignment giving the potential for these proteins to posses 6 disulphide bonds.
Glyma.09G099200.Wm82.a2.v1	306.033	70.3302	-2.12147	0.0177812	down	yes	Protein tyrosine kinase.
Glyma.09G099900.Wm82.a2.v1	24.2798	132.427	2.44737	0.0109589	up	yes	Di-glucose binding within endoplasmic reticulum. Malectin is a membrane-anchored protein of the endoplasmic reticulum that recognizes and binds Glc2-N-glycan. It carries a signal peptide from residues 1-26, a C-terminal transmembrane helix from residues 255-274, and a highly conserved central part of approximately 190 residues followed by an acidic, glutamate-rich region. Carbohydrate-binding is …
Glyma.09G107700.Wm82.a2.v1	49.787	109.25	1.13379	0.0270354	up	yes	Domain of unknown function (DUF4220). This family is found in plants and is often associated with DUF294, pfam04578.
Glyma.09G109800.Wm82.a2.v1	41.1581	151.063	1.8759	0.000306436	up	yes	Peroxidase.
Glyma.09G110100.Wm82.a2.v1	71.0801	157.581	1.14858	0.0157305	up	yes	WRC. The WRC domain, named after the conserved Trp-Arg-Cys motif, contains two distinctive features: a putative nuclear localisation signal and a zinc-finger motif (C3H). It is suggested that the WRC domain functions in DNA binding.
Glyma.09G112700.Wm82.a2.v1	468.205	1192.56	1.34885	0.000722233	up	yes	Cotton fibre expressed protein. This family consists of several plant proteins of unknown function. Three of the sequences (from Gossypium hirsutum) in this family are described as cotton fibre expressed proteins. The remaining sequences, found in Arabidopsis thaliana, are uncharacterized.
Glyma.09G116300.Wm82.a2.v1	63.8678	14.7658	-2.11283	0.0338959	down	yes	Protein kinase domain.
Glyma.09G117500.Wm82.a2.v1	42.6416	104.167	1.28856	0.0363601	up	yes	B3 DNA binding domain. This is a family of plant transcription factors with various roles in development, the aligned region corresponds the B3 DNA binding domain as described in this domain is found in VP1/AB13 transcription factors. Some proteins also have a second AP2 DNA binding domain pfam00847 such as RAV1. DNA binding activity was demonstrated by.
Glyma.09G120000.Wm82.a2.v1	24.3184	114.75	2.23837	3.38405e-05	up	yes	Heavy-metal-associated domain.
Glyma.09G120900.Wm82.a2.v1	106.552	281.917	1.40372	0.0065798	up	yes	Zein-binding. This domain binds to zein proteins, pfam01559. Zein proteins are seed storage proteins.
Glyma.09G122500.Wm82.a2.v1	2.09307	33.9327	4.01898	2.99219e-05	up	yes	Terpene synthase family, metal binding domain. It has been suggested that this gene family be designated tps (for terpene synthase). It has been split into six subgroups on the basis of phylogeny, called tpsa-tpsf. tpsa includes vetispiridiene synthase, 5-epi- aristolochene synthase, and (+)-delta-cadinene synthase. tpsb includes (-)-limonene synthase. tpsc includes kaurene synthase A. tpsd inclu…
Glyma.09G134500.Wm82.a2.v1	2887.34	1085.66	-1.41117	0.00310534	down	yes	C2 domain.
Glyma.09G138000.Wm82.a2.v1	1.07507	16.7697	3.96335	0.000909725	up	yes	PAR1 protein. This family consists of several plant specific PAR1 proteins from Nicotiana tabacum and Arabidopsis thaliana. The function of this family is unknown.
Glyma.09G138100.Wm82.a2.v1	3896.31	1575.46	-1.30633	0.00121285	down	yes	AMP-binding enzyme.
Glyma.09G144300.Wm82.a2.v1	12.4556	67.3887	2.43571	0.0257329	up	yes	Cytochrome P450. Cytochrome P450s are haem-thiolate proteins involved in the oxidative degradation of various compounds. They are particularly well known for their role in the degradation of environmental toxins and mutagens. They can be divided into 4 classes, according to the method by which electrons from NAD(P)H are delivered to the catalytic site. Sequence conservation is relatively low with…
Glyma.09G150200.Wm82.a2.v1	888.069	435.936	-1.02656	0.00275394	down	yes	Glycosyl transferase family 64 domain. Members of this family catalyse the transfer reaction of N-acetylglucosamine and N-acetylgalactosamine from the respective UDP-sugars to the non-reducing end of [glucuronic acid]beta 1-3[galactose]beta 1-O-naphthalenemethanol, an acceptor substrate analog of the natural common linker of various glycosylaminoglycans. They are also required for the biosynthesi…
Glyma.09G150500.Wm82.a2.v1	225.249	643.571	1.51458	1.7406e-06	up	yes	Protein kinase domain.
Glyma.09G151700.Wm82.a2.v1	2264.07	4564.6	1.01157	0.00750871	up	yes	Protein kinase domain.
Glyma.09G155500.Wm82.a2.v1	190.648	507.016	1.41112	1.54941e-05	up	yes	Trypsin and protease inhibitor.
Glyma.09G163700.Wm82.a2.v1	85.7396	6.42071	-3.73916	0.0101236	down	yes	Trypsin and protease inhibitor.
Glyma.09G163900.Wm82.a2.v1	581.615	70.9535	-3.03512	3.46731e-05	down	yes	Trypsin and protease inhibitor.
Glyma.09G165700.Wm82.a2.v1	12.6151	2.48872	-2.34168	0.0385299	down	yes	Putative GTPase activating protein for Arf. Putative zinc fingers with GTPase activating proteins (GAPs) towards the small GTPase, Arf. The GAP of ARD1 stimulates GTPase hydrolysis for ARD1 but not ARFs.
Glyma.09G167900.Wm82.a2.v1	1630.82	3653.03	1.16349	0.00305091	up	yes	Myb-like DNA-binding domain. This family contains the DNA binding domains from Myb proteins, as well as the SANT domain family.
Glyma.09G168200.Wm82.a2.v1	39.6349	5.23843	-2.91956	0.00125193	down	yes	FUSC-like inner membrane protein yccS. This family has similarities to the fusaric acid resistance protein family. The proteins are lodged in the inner membrane.
Glyma.09G170200.Wm82.a2.v1	59.3057	22.8751	-1.3744	0.0132191	down	yes	ATP synthase B/B' CF(0). Part of the CF(0) (base unit) of the ATP synthase. The base unit is thought to translocate protons through membrane (inner membrane in mitochondria, thylakoid membrane in plants, cytoplasmic membrane in bacteria). The B subunits are thought to interact with the stalk of the CF(1) subunits. This domain should not be confused with the ab CF(1) proteins (in the head of the A…
Glyma.09G179700.Wm82.a2.v1	2.4513	63.6323	4.69814	4.02833e-09	up	yes	Borrelia burgdorferi protein of unknown function (DUF764). This family consists of proteins of unknown function from Borrelia burgdorferi (Lyme disease spirochete).
Glyma.09G181400.Wm82.a2.v1	1861.09	337.241	-2.46429	0.0144036	down	yes	Protein kinase domain.
Glyma.09G182400.Wm82.a2.v1	1214.18	210.976	-2.52483	4.29686e-15	down	yes	Calmodulin binding protein-like. The members of this family are putative or actual calmodulin binding proteins expressed by various plant species. Some members are known to be involved in the induction of plant defence responses. However, their precise function in this regards is as yet unknown.
Glyma.09G184600.Wm82.a2.v1	1516.77	3870.48	1.35151	0.000239904	up	yes	CCT motif. This short motif is found in a number of plant proteins. It is rich in basic amino acids and has been called a CCT motif after Co, Col and Toc1. The CCT motif is about 45 amino acids long and contains a putative nuclear localisation signal within the second half of the CCT motif. Toc1 mutants have been identified in this region.
Glyma.09G190100.Wm82.a2.v1	207.701	95.2924	-1.12408	0.00112983	down	yes	Protein of unknown function (DUF1674). The members of this family are sequences derived from hypothetical eukaryotic and bacterial proteins. The region in question is approximately 60 residues long.
Glyma.09G191300.Wm82.a2.v1	1455	668.303	-1.12244	0.000130892	down	yes	Protein tyrosine kinase.
Glyma.09G198900.Wm82.a2.v1	1985.69	788.578	-1.33232	0.000181234	down	yes	Dirigent-like protein. This family contains a number of proteins which are induced during disease response in plants. Members of this family are involved in lignification.
Glyma.09G199300.Wm82.a2.v1	184.333	461.384	1.32365	0.00245728	up	yes	Vta1 like. Vta1 (VPS20-associated protein 1) is a positive regulator of Vps4. Vps4 is an ATPase that is required in the multivesicular body (MVB) sorting pathway to dissociate the endosomal sorting complex required for transport (ESCRT). Vta1 promotes correct assembly of Vps4 and stimulates its ATPase activity through its conserved Vta1/SBP1/LIP5 region.
Glyma.09G207400.Wm82.a2.v1	6820.45	1040.3	-2.71286	0.000134757	down	yes	JmjC domain, hydroxylase. The JmjC domain belongs to the Cupin superfamily. JmjC-domain proteins may be protein hydroxylases that catalyse a novel histone modification. This is confirmed to be a hydroxylase: the human JmjC protein named Tyw5p unexpectedly acts in the biosynthesis of a hypermodified nucleoside, hydroxy-wybutosine, in tRNA-Phe by catalyzing hydroxylation.
Glyma.09G209400.Wm82.a2.v1	9.69107	35.6681	1.87991	0.0173409	up	yes	Lipase (class 3).
Glyma.09G213100.Wm82.a2.v1	277.852	607.451	1.12845	0.00535055	up	yes	Putative S-adenosyl-L-methionine-dependent methyltransferase. This family is a putative S-adenosyl-L-methionine (SAM)-dependent methyltransferase.
Glyma.09G216300.Wm82.a2.v1	642.829	1922.11	1.58018	0.00152054	up	yes	Nodulin-like. This family represents a conserved region within plant nodulin-like proteins.
Glyma.09G216800.Wm82.a2.v1	280.735	110.596	-1.3439	0.0320251	down	yes	Pectinacetylesterase.
Glyma.09G218100.Wm82.a2.v1	520.103	228.412	-1.18716	0.000102642	down	yes	GMC oxidoreductase. This family of proteins bind FAD as a cofactor.
Glyma.09G232700.Wm82.a2.v1	333.318	139.296	-1.25875	0.0017516	down	yes	Phosphate-induced protein 1 conserved region. Family of conserved plant proteins. Conserved region identified in a phosphate-induced protein of unknown function.
Glyma.09G232900.Wm82.a2.v1	48.941	18.0538	-1.43874	0.0186112	down	yes	NAD dependent epimerase/dehydratase family. This family of proteins utilize NAD as a cofactor. The proteins in this family use nucleotide-sugar substrates for a variety of chemical reactions.
Glyma.09G236200.Wm82.a2.v1	49.6929	14.4051	-1.78646	0.0015279	down	yes	Pollen allergen. This family contains allergens lol PI, PII and PIII from Lolium perenne.
Glyma.09G237200.Wm82.a2.v1	88.1275	42.1312	-1.0647	0.0460522	down	yes	DYW family of nucleic acid deaminases. A family of nucleic acid deaminases prototyped by the plant PPR DYW proteins that are implicated in chloroplast and mitochondrial RNA transcript maturation by numerous C to U editing events. The name derives from the DYW motif present at the C-terminus of the classical plant PPR DYW deaminases. Members of this family are present in bacteria, plants, Naegleri…
Glyma.09G237600.Wm82.a2.v1	96.5994	44.4437	-1.12004	0.0289119	down	yes	POT family. The POT (proton-dependent oligopeptide transport) family all appear to be proton dependent transporters.
Glyma.09G238100.Wm82.a2.v1	1172.57	177.404	-2.72456	3.643e-28	down	yes	Transmembrane amino acid transporter protein. This transmembrane region is found in many amino acid transporters including UNC-47 and MTR. UNC-47 encodes a vesicular amino butyric acid (GABA) transporter, (VGAT). UNC-47 is predicted to have 10 transmembrane domains. MTR is a N system amino acid transporter system protein involved in methyltryptophan resistance. Other members of this family includ…
Glyma.09G238400.Wm82.a2.v1	82.3369	166.619	1.01694	0.0213668	up	yes	ZF-HD protein dimerization region. This family of proteins has are plant transcription factors, and have been named ZF-HD for zinc finger homeodomain proteins, on the basis of similarity to proteins of known structure. This region is thought to be involved in the formation of homo and heterodimers, and may form a zinc finger.
Glyma.09G239600.Wm82.a2.v1	395.602	127.949	-1.62848	1.44882e-08	down	yes	Protein of unknown function (DUF1298). This family represents the C-terminus (approximately 170 residues) of a number of hypothetical plant proteins of unknown function.
Glyma.09G239900.Wm82.a2.v1	0.320184	15.9257	5.63631	0.000154749	up	yes	PQQ-like domain. This domain contains several repeats of the PQQ repeat.
Glyma.09G248600.Wm82.a2.v1	14472.8	5412.51	-1.41898	0.0411348	down	yes	Calreticulin family.
Glyma.09G251900.Wm82.a2.v1	1492.3	448.07	-1.73574	2.5457e-11	down	yes	ABC transporter. ABC transporters for a large family of proteins responsible for translocation of a variety of compounds across biological membranes. ABC transporters are the largest family of proteins in many completely sequenced bacteria. ABC transporters are composed of two copies of this domain and two copies of a transmembrane domain pfam00664. These four domains may belong to a single polyp…
Glyma.09G253200.Wm82.a2.v1	212.813	33.1994	-2.68036	0.0177705	down	yes	Protein kinase domain.
Glyma.09G253500.Wm82.a2.v1	303.284	111.44	-1.4444	6.82727e-05	down	yes	Ring finger domain.
Glyma.09G254300.Wm82.a2.v1	613.397	156.379	-1.97177	0.00183489	down	yes	EpsG family. This family of proteins are related to the EpsG protein from B. subtilis. These proteins are likely glycosyl transferases belonging to the membrane protein GT-C clan.
Glyma.09G256300.Wm82.a2.v1	20.2405	3.40405	-2.57192	0.00552183	down	yes	Protein of unknown function, DUF604. This family includes a conserved region found in several uncharacterized plant proteins.
Glyma.09G263500.Wm82.a2.v1	18.2958	82.0972	2.16582	0.00655741	up	yes	LysM domain. The LysM (lysin motif) domain is about 40 residues long. It is found in a variety of enzymes involved in bacterial cell wall degradation. This domain may have a general peptidoglycan binding function. The structure of this domain is known.
Glyma.09G272300.Wm82.a2.v1	297.343	142.651	-1.05964	0.00153337	down	yes	Protein tyrosine kinase.
Glyma.09G273200.Wm82.a2.v1	222.412	100.33	-1.14848	0.000682431	down	yes	Thioredoxin. Thioredoxins are small enzymes that participate in redox reactions, via the reversible oxidation of an active centre disulfide bond. Some members with only the active site are not separated from the noise.
Glyma.09G274000.Wm82.a2.v1	7987.48	3134	-1.34973	2.89516e-06	down	yes	WRKY DNA -binding domain.
Glyma.09G275100.Wm82.a2.v1	477.141	222.683	-1.09943	0.00263001	down	yes	Protein tyrosine kinase.
Glyma.09G275300.Wm82.a2.v1	40.8112	103.001	1.33562	0.0433847	up	yes	Ring finger domain.
Glyma.09G276600.Wm82.a2.v1	171.249	526.437	1.62017	0.000312177	up	yes	Protein kinase domain.
Glyma.09G276900.Wm82.a2.v1	1329.95	152.897	-3.12074	3.83937e-33	down	yes	Transcription factor TFIID (or TATA-binding protein, TBP).
Glyma.09G277800.Wm82.a2.v1	142.217	32.4075	-2.13369	0.0178559	down	yes	Peroxidase.
Glyma.10G001800.Wm82.a2.v1	40.6933	16.2387	-1.32535	0.0492922	down	yes	FAE1/Type III polyketide synthase-like protein. The members of this family are described as 3-ketoacyl-CoA synthases, type III polyketide synthases, fatty acid elongases and fatty acid condensing enzymes, and are found in both prokaryotic and eukaryotic (mainly plant) species. The region featured in this family contains the active site residues, as well as motifs involved in substrate binding.
Glyma.10G002100.Wm82.a2.v1	227.564	863.048	1.92317	0.00343098	up	yes	Protein of unknown function (DUF506). Family of uncharacterized plant proteins.
Glyma.10G002200.Wm82.a2.v1	3715.43	891.7	-2.0589	5.28597e-05	down	yes	EF-hand domain pair.
Glyma.10G005400.Wm82.a2.v1	30.5692	90.6325	1.56795	0.0460522	up	yes	POT family. The POT (proton-dependent oligopeptide transport) family all appear to be proton dependent transporters.
Glyma.10G007400.Wm82.a2.v1	102.549	207.802	1.0189	0.019966	up	yes	Domain of unknown function (DUF588). This family of plant proteins contains a domain that may have a catalytic activity. It has a conserved arginine and aspartate that could form an active site. These proteins are predicted to contain 3 or 4 transmembrane helices.
Glyma.10G008600.Wm82.a2.v1	22.3163	121.81	2.44847	0.00017166	up	yes	Protein of unknown function (DUF687). This family contains several uncharacterized Chlamydia proteins.
Glyma.10G009000.Wm82.a2.v1	30.0308	0.635747	-5.56185	1.44882e-08	down	yes	Pectinesterase.
Glyma.10G009100.Wm82.a2.v1	2493.66	495.397	-2.33161	3.22922e-07	down	yes	Protein tyrosine kinase.
Glyma.10G010100.Wm82.a2.v1	2593.7	732.732	-1.82365	6.73386e-07	down	yes	RNA polymerase-associated transcription specificity factor, Rap94.
Glyma.10G013300.Wm82.a2.v1	2883.23	1320.05	-1.12709	0.000125492	down	yes	bZIP transcription factor. The Pfam entry includes the basic region and the leucine zipper region.
Glyma.10G014400.Wm82.a2.v1	2156.15	116.869	-4.20549	3.39984e-07	down	yes	Lipase (class 3).
Glyma.10G014800.Wm82.a2.v1	466.858	83.1999	-2.48833	1.04117e-15	down	yes	Protein of unknown function (DUF4534). This family of proteins is functionally uncharacterized. This family of proteins is found in mammals. Proteins in this family are typically between 170 and 190 amino acids in length. The protein includes the human integral membrane TMEM217 protein.
Glyma.10G015000.Wm82.a2.v1	265.365	65.1935	-2.02518	0.0275273	down	yes	Cotton fibre expressed protein. This family consists of several plant proteins of unknown function. Three of the sequences (from Gossypium hirsutum) in this family are described as cotton fibre expressed proteins. The remaining sequences, found in Arabidopsis thaliana, are uncharacterized.
Glyma.10G018000.Wm82.a2.v1	1390.16	167.952	-3.04913	2.48519e-08	down	yes	Sodium/calcium exchanger protein. This is a family of sodium/calcium exchanger integral membrane proteins. This family covers the integral membrane regions of the proteins. Sodium/calcium exchangers regulate intracellular Ca2+ concentrations in many cells; cardiac myocytes, epithelial cells, neurons retinal rod photoreceptors and smooth muscle cells. Ca2+ is moved into or out of the cytosol depen…
Glyma.10G019800.Wm82.a2.v1	144.733	672.964	2.21713	0.00663664	up	yes	IS1 transposase. Transposase proteins are necessary for efficient DNA transposition. This family represents bacterial IS1 transposases.
Glyma.10G021500.Wm82.a2.v1	334.599	759.266	1.18217	0.0209863	up	yes	F-box-like. This is an F-box-like family.
Glyma.10G022300.Wm82.a2.v1	236.656	13.9002	-4.08961	3.50095e-10	down	yes	Protein of unknown function (DUF420). Predicted membrane protein with four transmembrane helices.
Glyma.10G023400.Wm82.a2.v1	60.4979	137.016	1.17939	0.0144383	up	yes	Protein kinase domain.
Glyma.10G029100.Wm82.a2.v1	42.6905	95.7944	1.16603	0.0326099	up	yes	YidC periplasmic domain. This is the periplasmic domain of YidC, a bacterial membrane protein which is required for the insertion and assembly of inner membrane proteins.
Glyma.10G036700.Wm82.a2.v1	140.107	16.4366	-3.09155	0.00513174	down	yes	AP2 domain. This 60 amino acid residue domain can bind to DNA and is found in transcription factor proteins.
Glyma.10G041800.Wm82.a2.v1	9.53812	0.953993	-3.32165	0.0126422	down	yes	Flavin-binding monooxygenase-like. This family includes FMO proteins, cyclohexanone mono-oxygenase and a number of different mono-oxygenases.
Glyma.10G045100.Wm82.a2.v1	7.38798	0.635747	-3.53865	0.0258951	down	yes	Endonuclease/Exonuclease/phosphatase family. This large family of proteins includes magnesium dependent endonucleases and a large number of phosphatases involved in intracellular signalling. This family includes: AP endonuclease proteins EC:4.2.99.18, DNase I proteins EC:3.1.21.1, Synaptojanin an inositol-1,4,5-trisphosphate phosphatase EC:3.1.3.56, Sphingomyelinase EC:3.1.4.12 and Nocturnin.
Glyma.10G045500.Wm82.a2.v1	55.7543	10.9282	-2.35103	6.54302e-05	down	yes	Kinesin motor domain.
Glyma.10G050100.Wm82.a2.v1	8.37645	0.635747	-3.71981	0.0165753	down	yes	Glycosyltransferase family 43.
Glyma.10G053000.Wm82.a2.v1	2108.84	527.224	-1.99996	0.00351097	down	yes	Mammalian taste receptor protein (TAS2R). This family consists of several forms of mammalian taste receptor proteins (TAS2Rs). TAS2Rs are G protein-coupled receptors expressed in subsets of taste receptor cells of the tongue and palate epithelia and are organized in the genome in clusters. The proteins are genetically linked to loci that influence bitter perception in mice and humans.
Glyma.10G057800.Wm82.a2.v1	1327.13	526.223	-1.33457	1.73975e-05	down	yes	Myb-like DNA-binding domain. This family contains the DNA binding domains from Myb proteins, as well as the SANT domain family.
Glyma.10G062200.Wm82.a2.v1	688.823	86.6098	-2.99153	1.34929e-09	down	yes	UDP-glucoronosyl and UDP-glucosyl transferase.
Glyma.10G064500.Wm82.a2.v1	416.917	1251.02	1.58528	0.0192128	up	yes	Sulfite exporter TauE/SafE. This is a family of integral membrane proteins where the alignment appears to contain two duplicated modules of three transmembrane helices. The proteins are involved in the transport of anions across the cytoplasmic membrane during taurine metabolizm as an exporter of sulfoacetate. This family used to be known as DUF81.
Glyma.10G070200.Wm82.a2.v1	48.4263	256.04	2.40251	7.98889e-07	up	yes	UbiA prenyltransferase family.
Glyma.10G072500.Wm82.a2.v1	26.9616	105.383	1.96666	0.0151463	up	yes	MATH domain. This motif has been called the Meprin And TRAF-Homology (MATH) domain. This domain is hugely expanded in the nematode C. elegans.
Glyma.10G077900.Wm82.a2.v1	18.6312	56.4033	1.59806	0.0204575	up	yes	TB2/DP1, HVA22 family. This family includes members from a wide variety of eukaryotes. It includes the TB2/DP1 (deleted in polyposis) protein, which in humans is deleted in severe forms of familial adenomatous polyposis, an autosomal dominant oncological inherited disease. The family also includes the plant protein of known similarity to TB2/DP1, the HVA22 abscisic acid-induced protein, which is …
Glyma.10G081900.Wm82.a2.v1	73.0869	22.8713	-1.67607	0.0225343	down	yes	U-box domain. This domain is related to the Ring finger pfam00097 but lacks the zinc binding residues.
Glyma.10G082800.Wm82.a2.v1	85.5896	191.019	1.15821	0.0085882	up	yes	CCAAT-binding transcription factor (CBF-B/NF-YA) subunit B.
Glyma.10G084600.Wm82.a2.v1	22.1237	63.3161	1.51698	0.014037	up	yes	Plant protein of unknown function (DUF825). This family consists of several plant proteins greater than 1000 residues in length. The function of this family is unknown.
Glyma.10G089300.Wm82.a2.v1	221.015	488.224	1.1434	0.00393057	up	yes	Glutamine amidotransferases class-II. This family captures members that are not found in pfam00310.
Glyma.10G090700.Wm82.a2.v1	525.884	32.7318	-4.00598	3.20808e-05	down	yes	Flavin containing amine oxidoreductase. This family consists of various amine oxidases, including maze polyamine oxidase (PAO) and various flavin containing monoamine oxidases (MAO). The aligned region includes the flavin binding site of these enzymes. The family also contains phytoene dehydrogenases and related enzymes. In vertebrates MAO plays an important role regulating the intracellular leve…
Glyma.10G092100.Wm82.a2.v1	27.1662	83.5888	1.6215	0.00344384	up	yes	Seed dormancy control. This family of plant proteins appears to be a highly specific controller seed dormancy.
Glyma.10G098400.Wm82.a2.v1	6.61823	25.8724	1.9669	0.0298188	up	yes	Protein kinase domain.
Glyma.10G099400.Wm82.a2.v1	138.152	356.397	1.36723	0.0120019	up	yes	Remorin, C-terminal region. Remorins are plant-specific plasma membrane-associated proteins. In tobacco remorin co-purifies with lipid rafts. Most remorins have a variable, proline-rich C-half and a more conserved N-half that is predicted to form coiled coils. Consistent with this, circular dichroism studies have demonstrated that much of the protein is alpha-helical. Remorins exist in plasma mem…
Glyma.10G106400.Wm82.a2.v1	1017.2	480.272	-1.08268	0.000124962	down	yes	EF-hand domain.
Glyma.10G106600.Wm82.a2.v1	236.639	75.855	-1.64137	0.0127222	down	yes	Glycosyl hydrolase family 3 N terminal domain.
Glyma.10G107700.Wm82.a2.v1	2318.62	1010.95	-1.19755	0.0168665	down	yes	E1-E2 ATPase.
Glyma.10G107800.Wm82.a2.v1	70.2827	10.8858	-2.69072	2.61682e-07	down	yes	Serpentine type 7TM GPCR chemoreceptor Srd. Chemoreception is mediated in Caenorhabditis elegans by members of the seven-transmembrane G-protein-coupled receptor class (7TM GPCRs) of proteins which are of the serpentine type. Srd is part of the larger Str superfamily of chemoreceptors. Chemoperception is one of the central senses of soil nematodes like C. elegans which are otherwise 'blind' and '…
Glyma.10G118900.Wm82.a2.v1	474.104	1693.24	1.83651	6.88355e-05	up	yes	AP2 domain. This 60 amino acid residue domain can bind to DNA and is found in transcription factor proteins.
Glyma.10G119400.Wm82.a2.v1	5.71059	47.7407	3.06351	0.00837853	up	yes	Subtilase family. Subtilases are a family of serine proteases. They appear to have independently and convergently evolved an Asp/Ser/His catalytic triad, like that found in the trypsin serine proteases (see pfam00089). Structure is an alpha/beta fold containing a 7-stranded parallel beta sheet, order 2314567.
Glyma.10G124500.Wm82.a2.v1	56.7401	123.582	1.12303	0.0222853	up	yes	GPCR-chaperone. This domain, and the associated ANK family repeat pfam00023 domain, together act as a chaperone for biogenesis and folding of the DP receptor for prostaglandin D2.
Glyma.10G128900.Wm82.a2.v1	9.79073	45.7115	2.22307	0.00346634	up	yes	Leucine rich repeat N-terminal domain. Leucine Rich Repeats pfam00560 are short sequence motifs present in a number of proteins with diverse functions and cellular locations. Leucine Rich Repeats are often flanked by cysteine rich domains. This domain is often found at the N-terminus of tandem leucine rich repeats.
Glyma.10G132300.Wm82.a2.v1	1333.59	3940.6	1.5631	8.34491e-06	up	yes	Ammonium Transporter Family.
Glyma.10G137300.Wm82.a2.v1	70.1898	163.764	1.22228	0.0045938	up	yes	Mammalian taste receptor protein (TAS2R). This family consists of several forms of mammalian taste receptor proteins (TAS2Rs). TAS2Rs are G protein-coupled receptors expressed in subsets of taste receptor cells of the tongue and palate epithelia and are organized in the genome in clusters. The proteins are genetically linked to loci that influence bitter perception in mice and humans.
Glyma.10G139400.Wm82.a2.v1	1002.38	2613.94	1.3828	6.1907e-05	up	yes	Haloacid dehalogenase-like hydrolase.
Glyma.10G139500.Wm82.a2.v1	426.789	211.272	-1.01442	0.026261	down	yes	Cyclophilin type peptidyl-prolyl cis-trans isomerase/CLD. The peptidyl-prolyl cis-trans isomerases, also known as cyclophilins, share this domain of about 109 amino acids. Cyclophilins have been found in all organisms studied so far and catalyse peptidyl-prolyl isomerization during which the peptide bond preceding proline (the peptidyl-prolyl bond) is stabilized in the cis conformation. Mammalian…
Glyma.10G142200.Wm82.a2.v1	2.50856	13.956	2.47595	0.0397151	up	yes	Myb-like DNA-binding domain. This family contains the DNA binding domains from Myb proteins, as well as the SANT domain family.
Glyma.10G143700.Wm82.a2.v1	572.024	171.437	-1.7384	2.84146e-11	down	yes	MuDR family transposase. This region is found in plant proteins that are presumed to be the transposases for Mutator transposable elements. These transposons contain two ORFs. The molecular function of this region is unknown.
Glyma.10G145300.Wm82.a2.v1	9.2609	40.7519	2.13764	0.00544357	up	yes	Glycosyl transferase family 8. This family includes enzymes that transfer sugar residues to donor molecules. Members of this family are involved in lipopolysaccharide biosynthesis and glycogen synthesis. This family includes Lipopolysaccharide galactosyltransferase, lipopolysaccharide glucosyltransferase 1, and glycogenin glucosyltransferase.
Glyma.10G148700.Wm82.a2.v1	398.413	80.2627	-2.31146	1.3238e-15	down	yes	Calmodulin binding protein-like. The members of this family are putative or actual calmodulin binding proteins expressed by various plant species. Some members are known to be involved in the induction of plant defence responses. However, their precise function in this regards is as yet unknown.
Glyma.10G150500.Wm82.a2.v1	316.389	151.577	-1.06165	0.000701081	down	yes	Protein of unknown function (DUF1399). This family represents a conserved region approximately 150 residues long within a number of hypothetical plant proteins of unknown function.
Glyma.10G151000.Wm82.a2.v1	100.585	484.293	2.26746	0.0290504	up	yes	Dormancy/auxin associated protein. This family contains several plant dormancy-associated and auxin-repressed proteins the function of which are poorly understood.
Glyma.10G151300.Wm82.a2.v1	348.183	123.331	-1.49731	0.00245057	down	yes	Hypoxia induced protein conserved region. This family is found in proteins thought to be involved in the response to hypoxia. Family members mostly come from diverse eukaryotic organisms however eubacterial members have been identified. This region is found at the N-terminus of the member proteins which are predicted to be transmembrane.
Glyma.10G152200.Wm82.a2.v1	247.07	70.1243	-1.81694	2.61721e-08	down	yes	Ferric reductase NAD binding domain.
Glyma.10G154400.Wm82.a2.v1	712.569	311.424	-1.19415	0.00451275	down	yes	Glycosyl hydrolases family 2. This family contains beta-galactosidase, beta-mannosidase and beta-glucuronidase activities.
Glyma.10G155600.Wm82.a2.v1	190.809	505.837	1.40655	0.000558553	up	yes	NPH3 family. Phototropism of Arabidopsis thaliana seedlings in response to a blue light source is initiated by nonphototropic hypocotyl 1 (NPH1), a light-activated serine-threonine protein kinase. Mutations in NPH3 disrupt early signaling occurring downstream of the NPH1 photoreceptor. The NPH3 gene encodes a NPH1-interacting protein. NPH3 is a member of a large protein family, apparently specifi…
Glyma.10G159200.Wm82.a2.v1	1513.18	580.22	-1.38291	6.84072e-07	down	yes	Ethylene-responsive protein kinase Le-CTR1. EDR1 regulates disease resistance and ethylene-induced senescence, and is also involved in stress response signalling and cell death regulation.
Glyma.10G160700.Wm82.a2.v1	72.9789	30.0438	-1.28041	0.0251024	down	yes	Plant protein of unknown function (DUF868). This family consists of several hypothetical proteins from Arabidopsis thaliana and Oryza sativa. The function of this family is unknown.
Glyma.10G161500.Wm82.a2.v1	328.327	2711.96	3.04613	3.37622e-10	up	yes	Plasmodium ookinete surface protein Pvs28. This family consists of several ookinete surface protein (Pvs28) from several species of Plasmodium. Pvs25 and Pvs28 are expressed on the surface of ookinetes. These proteins are potential candidates for vaccine and induce antibodies that block the infectivity of Plasmodium vivax in immunised animals.
Glyma.10G165800.Wm82.a2.v1	19.5115	129.515	2.73072	4.00166e-07	up	yes	Myb-like DNA-binding domain. This family contains the DNA binding domains from Myb proteins, as well as the SANT domain family.
Glyma.10G166600.Wm82.a2.v1	473.048	1077.22	1.18725	0.00180574	up	yes	Protein kinase domain.
Glyma.10G167100.Wm82.a2.v1	67.7499	166.739	1.2993	0.00229399	up	yes	Domain of unknown function (DUF296). This putative domain is found in proteins that contain AT-hook motifs pfam02178, which strongly suggests a DNA-binding function for the proteins as a whole. There are three highly conserved histidine residues, eg at 117, 119 and 133 in Reut_B5223, which should be a structurally conserved metal-binding unit, based on structural comparison with known metal-bindi…
Glyma.10G169600.Wm82.a2.v1	4719.64	1081.44	-2.12572	0.000687518	down	yes	Phloem protein 2. Phloem protein 2 (PP2) is one of the most abundant and enigmatic proteins in the phloem sap. PP2 is translocated in the assimilate stream where its lectin activity or RNA-binding properties can exert effects over long distances.
Glyma.10G170900.Wm82.a2.v1	313.67	62.0892	-2.33683	5.3203e-05	down	yes	Tyrosine phosphatase family. This family is closely related to the pfam00102 and pfam00782 families.
Glyma.10G171300.Wm82.a2.v1	859.472	122.296	-2.81307	0.00166186	down	yes	Xylanase inhibitor N-terminal. The N- and C-termini of the members of this family are jointly necessary for creating the catalytic pocket necessary for cleaving xylanase. Phytopathogens produce xylanase that destroys plant cells, so its destruction through proteolysis is vital for plant-survival.
Glyma.10G174700.Wm82.a2.v1	485.139	112.358	-2.1103	3.53313e-06	down	yes	Putative integral membrane protein conserved region (DUF2404). This domain is conserved from plants to humans. The function is not known.
Glyma.10G179400.Wm82.a2.v1	1545.17	435.163	-1.82814	0.010163	down	yes	FAE1/Type III polyketide synthase-like protein. The members of this family are described as 3-ketoacyl-CoA synthases, type III polyketide synthases, fatty acid elongases and fatty acid condensing enzymes, and are found in both prokaryotic and eukaryotic (mainly plant) species. The region featured in this family contains the active site residues, as well as motifs involved in substrate binding.
Glyma.10G180000.Wm82.a2.v1	373.741	822.85	1.13859	0.0073464	up	yes	AUX/IAA family. Transcription of the AUX/IAA family of genes is rapidly induced by the plant hormone auxin. Some members of this family are longer and contain an N terminal DNA binding domain. The function of this region is uncertain.
Glyma.10G181100.Wm82.a2.v1	683.009	240.665	-1.50488	1.23678e-08	down	yes	Ankyrin repeats (3 copies).
Glyma.10G185200.Wm82.a2.v1	1695.34	276.256	-2.6175	8.56625e-21	down	yes	Zeta toxin. This family consists of several bacterial zeta toxin proteins. Zeta toxin is thought to be part of a postregulational killing system in bacteria. It relies on antitoxin/toxin systems that secure stable inheritance of low and medium copy number plasmids during cell division and kill cells that have lost the plasmid.
Glyma.10G186700.Wm82.a2.v1	238.677	87.468	-1.44824	2.89831e-05	down	yes	Acyltransferase family. This family includes a range of acyltransferase enzymes. This domain is found in many as yet uncharacterized C. elegans proteins and it is approximately 300 amino acids long.
Glyma.10G188200.Wm82.a2.v1	237.809	595.057	1.32323	0.00223372	up	yes	Domain of unknown function (DUF4218).
Glyma.10G193400.Wm82.a2.v1	79.3227	8.52943	-3.21721	0.00202907	down	yes	AP2 domain. This 60 amino acid residue domain can bind to DNA and is found in transcription factor proteins.
Glyma.10G195100.Wm82.a2.v1	5.61963	0.317502	-4.14564	0.0450885	down	yes	Predicted integral membrane protein (DUF2270). This domain, found in various hypothetical bacterial proteins, has no known function.
Glyma.10G195700.Wm82.a2.v1	58.6141	15.1405	-1.95283	0.00143287	down	yes	Protein kinase domain.
Glyma.10G196700.Wm82.a2.v1	374.235	139.771	-1.42088	1.64828e-05	down	yes	NB-ARC domain.
Glyma.10G196800.Wm82.a2.v1	88.9977	11.8004	-2.91493	0.00301497	down	yes	NB-ARC domain.
Glyma.10G199500.Wm82.a2.v1	144.58	365.007	1.33605	0.00152824	up	yes	GET complex subunit GET2. This family corresponds to the GET complex subunit GET2. The GET complex is involved in the retrieval of ER resident proteins from the Golgi.
Glyma.10G200700.Wm82.a2.v1	10581.3	3651.72	-1.53487	0.000279366	down	yes	Glycosyl transferase family 64 domain. Members of this family catalyse the transfer reaction of N-acetylglucosamine and N-acetylgalactosamine from the respective UDP-sugars to the non-reducing end of [glucuronic acid]beta 1-3[galactose]beta 1-O-naphthalenemethanol, an acceptor substrate analog of the natural common linker of various glycosylaminoglycans. They are also required for the biosynthesi…
Glyma.10G200800.Wm82.a2.v1	154.268	43.7358	-1.81855	0.0274892	down	yes	Cytochrome P450. Cytochrome P450s are haem-thiolate proteins involved in the oxidative degradation of various compounds. They are particularly well known for their role in the degradation of environmental toxins and mutagens. They can be divided into 4 classes, according to the method by which electrons from NAD(P)H are delivered to the catalytic site. Sequence conservation is relatively low with…
Glyma.10G201600.Wm82.a2.v1	101.842	28.982	-1.8131	1.69121e-05	down	yes	Transmembrane amino acid transporter protein. This transmembrane region is found in many amino acid transporters including UNC-47 and MTR. UNC-47 encodes a vesicular amino butyric acid (GABA) transporter, (VGAT). UNC-47 is predicted to have 10 transmembrane domains. MTR is a N system amino acid transporter system protein involved in methyltryptophan resistance. Other members of this family includ…
Glyma.10G212100.Wm82.a2.v1	174.272	30.6966	-2.50519	2.21315e-11	down	yes	Eukaryotic integral membrane protein (DUF1751). This domain is found in eukaryotic integral membrane proteins. YOL107W, a Saccharomyces cerervisiae protein, has been shown to localize COP II vesicles.
Glyma.10G212200.Wm82.a2.v1	1265.89	518.824	-1.28684	1.98443e-05	down	yes	Ubiquitin-conjugating enzyme. Proteins destined for proteasome-mediated degradation may be ubiquitinated. Ubiquitination follows conjugation of ubiquitin to a conserved cysteine residue of UBC homologues. TSG101 is one of several UBC homologues that lacks this active site cysteine.
Glyma.10G212300.Wm82.a2.v1	6789.58	2464.7	-1.46191	4.6079e-05	down	yes	Mlo family. A family of plant integral membrane proteins, first discovered in barley. Mutants lacking wild-type Mlo proteins show broad spectrum resistance to the powdery mildew fungus, and dysregulated cell death control, with spontaneous cell death in response to developmental or abiotic stimuli. Thus wild-type Mlo proteins are thought to be inhibitors of cell death whose deficiency lowers the …
Glyma.10G212500.Wm82.a2.v1	126.241	44.93	-1.49043	0.000146899	down	yes	Serine carboxypeptidase.
Glyma.10G218500.Wm82.a2.v1	24.7912	61.4223	1.30894	0.0488463	up	yes	WD domain, G-beta repeat.
Glyma.10G219600.Wm82.a2.v1	3228.98	1496.49	-1.10949	0.00855796	down	yes	No apical meristem (NAM) protein. This is a family of no apical meristem (NAM) proteins these are plant development proteins. Mutations in NAM result in the failure to develop a shoot apical meristem in petunia embryos. NAM is indicated as having a role in determining positions of meristems and primordial. One member of this family NAP (NAC-like, activated by AP3/PI) is encoded by the target gene…
Glyma.10G222300.Wm82.a2.v1	109.849	307.205	1.48369	0.00118905	up	yes	Domain of unknown function (DUF3511). This presumed domain is functionally uncharacterized. This domain is found in eukaryotes. This domain is about 50 amino acids in length. This domain has two completely conserved residues (Y and K) that may be functionally important.
Glyma.10G229700.Wm82.a2.v1	160.998	393.528	1.28943	0.00451275	up	yes	N-terminus of kinetochore NMS complex subunit Spc7.
Glyma.10G230000.Wm82.a2.v1	1534.09	594.412	-1.36785	7.83732e-06	down	yes	SGS domain. This domain was thought to be unique to the SGT1-like proteins, but is also found in calcyclin binding proteins.
Glyma.10G230600.Wm82.a2.v1	438.679	77.1755	-2.50695	8.2601e-08	down	yes	Heavy-metal-associated domain.
Glyma.10G234100.Wm82.a2.v1	545.279	1110.27	1.02585	0.00202907	up	yes	RWP-RK domain. This domain is named RWP-RK after a conserved motif at the C terminus of the presumed domain. The domain is found in algal minus dominance proteins as well as plant proteins involved in nitrogen-controlled development.
Glyma.10G235900.Wm82.a2.v1	109.82	53.7078	-1.03194	0.0374736	down	yes	PPR repeat family. This repeat has no known function. It is about 35 amino acids long and is found in up to 18 copies in some proteins. The family appears to be greatly expanded in plants and fungi. The repeat has been called PPR.
Glyma.10G237100.Wm82.a2.v1	2.11209	15.9807	2.91959	0.0171316	up	yes	Phage terminase large subunit. Initiation of packaging of double-stranded viral DNA involves the specific interaction of the prohead with viral DNA in a process mediated by a phage-encoded terminase protein. The terminase enzymes are usually hetero-oligomers composed of a small and a large subunit. This region is found on the large subunit and possess an endonuclease and ATPase activity that requ…
Glyma.10G242700.Wm82.a2.v1	18.0159	0.91682	-4.29649	0.000119188	down	yes	Wnt-binding factor required for Wnt secretion. MIG-14 is a Wnt-binding factor. Newly synthesized EGL-20/Wnt binds to MIG-14 in the Golgi, targetting the Wnt to the cell membrane for secretion. AP-2-mediated endocytosis and retromer retrieval at the sorting endosome would recycle MIG-14 to the Golgi, where it can bind to EGL-20/Wnt for next cycle of secretion.
Glyma.10G249200.Wm82.a2.v1	25.3308	70.8515	1.4839	0.0106267	up	yes	Integral membrane protein (intg_mem_TP0381). This entry represents a family of hydrophobic proteins with seven predicted transmembrane alpha helices. Members are found in Bacillus subtilis (ywaF), TP0381 from Treponema pallidum (TP0381), Streptococcus pyogenes, Rhodococcus erythropolis, etc.
Glyma.10G252400.Wm82.a2.v1	49.0319	212.077	2.11279	5.54409e-08	up	yes	Probable DNA packing protein, N-terminus. This family includes proteins that are probably involved in DNA packing in herpesvirus. This domain is normally found at the N-terminus of the protein.
Glyma.10G256400.Wm82.a2.v1	3375.13	1178.44	-1.51807	0.00711838	down	yes	Poxvirus virion envelope protein A14. This family consists of several Poxvirus virion envelope protein A14 like sequences. A14 is a component of the virion membrane and has been found to be an H1 phosphatase substrate in vivo and in vitro. A14 is hyperphosphorylated on serine residues in the absence of H1 expression.
Glyma.10G258000.Wm82.a2.v1	14.5937	2.18906	-2.73696	0.00794926	down	yes	NPH3 family. Phototropism of Arabidopsis thaliana seedlings in response to a blue light source is initiated by nonphototropic hypocotyl 1 (NPH1), a light-activated serine-threonine protein kinase. Mutations in NPH3 disrupt early signaling occurring downstream of the NPH1 photoreceptor. The NPH3 gene encodes a NPH1-interacting protein. NPH3 is a member of a large protein family, apparently specifi…
Glyma.10G258800.Wm82.a2.v1	1483.13	670.619	-1.14508	0.00694112	down	yes	Leucine rich repeat N-terminal domain. Leucine Rich Repeats pfam00560 are short sequence motifs present in a number of proteins with diverse functions and cellular locations. Leucine Rich Repeats are often flanked by cysteine rich domains. This domain is often found at the N-terminus of tandem leucine rich repeats.
Glyma.10G261200.Wm82.a2.v1	2297.49	854.814	-1.42638	0.00241413	down	yes	Peptidase of plants and bacteria. These basic secretory proteins (BSPs) are believed to be part of the plants defence mechanism against pathogens.
Glyma.10G264600.Wm82.a2.v1	551.888	120.038	-2.20089	1.63503e-15	down	yes	Core-2/I-Branching enzyme. This is a family of two different beta-1,6-N-acetylglucosaminyltransferase enzymes, I-branching enzyme and core-2 branching enzyme. I-branching enzyme is responsible for the production of the blood group I-antigen during embryonic development. Core-2 branching enzyme forms crucial side-chain branches in O-glycans.
Glyma.10G266900.Wm82.a2.v1	4512.86	1160.76	-1.95897	0.0002839	down	yes	Rap/ran-GAP.
Glyma.10G273200.Wm82.a2.v1	57.497	3.76021	-3.9346	1.52585e-11	down	yes	Predicted periplasmic protein (DUF2092). This domain, found in various hypothetical prokaryotic proteins, has no known function.
Glyma.10G274700.Wm82.a2.v1	47.0959	14.0326	-1.74682	0.00354442	down	yes	Glycosyl hydrolases family 31. Glycosyl hydrolases are key enzymes of carbohydrate metabolizm. Family 31 comprises of enzymes that are, or similar to, alpha- galactosidases.
Glyma.10G275300.Wm82.a2.v1	10.9338	34.2554	1.64754	0.0467671	up	yes	Kinetochore protein CHL4 like. CHL4 is a protein involved in chromosome segregation. It is a component of the central kinetochore which mediates the attachment of the centromere to the mitotic spindle. CENP-N is one of the components that assembles onto the CENP-A-nucleosome-associated (NAC) centromere. The centromere, which is the basic element of chromosome inheritance, is epigenetically determ…
Glyma.10G276000.Wm82.a2.v1	62.4223	182.659	1.54902	0.048096	up	yes	CNH domain. Domain found in NIK1-like kinase, mouse citron and yeast ROM1, ROM2. Unpublished observations.
Glyma.10G276800.Wm82.a2.v1	41.8802	12.4964	-1.74476	0.00783708	down	yes	Nodulin-like. This family represents a conserved region within plant nodulin-like proteins.
Glyma.10G285400.Wm82.a2.v1	0.320184	14.6869	5.51949	0.00032436	up	yes	DIE2/ALG10 family. The ALG10 protein from Saccharomyces cerevisiae encodes the alpha-1,2 glucosyltransferase of the endoplasmic reticulum. This protein has been characterized in rat as potassium channel regulator 1.
Glyma.10G290500.Wm82.a2.v1	86.2215	212.911	1.30413	0.00229748	up	yes	F-box domain. This domain is approximately 50 amino acids long, and is usually found in the N-terminal half of a variety of proteins. Two motifs that are commonly found associated with the F-box domain are the leucine rich repeats (LRRs; pfam00560 and pfam07723) and the WD repeat (pfam00400). The F-box domain has a role in mediating protein-protein interactions in a variety of contexts, such as p…
Glyma.11G000500.Wm82.a2.v1	10981.9	1923.56	-2.51328	4.97189e-06	down	yes	UDP-glucoronosyl and UDP-glucosyl transferase.
Glyma.11G000900.Wm82.a2.v1	25.2255	1.85223	-3.76755	6.44584e-06	down	yes	.
Glyma.11G003500.Wm82.a2.v1	883.661	90.5836	-3.28617	0.000688541	down	yes	Pyridoxal-phosphate dependent enzyme. Members of this family are all pyridoxal-phosphate dependent enzymes. This family includes: serine dehydratase EC:4.2.1.13 P20132, threonine dehydratase EC:4.2.1.16, tryptophan synthase beta chain EC:4.2.1.20, threonine synthase EC:4.2.99.2, cysteine synthase EC:4.2.99.8 P11096, cystathionine beta-synthase EC:4.2.1.22, 1-aminocyclopropane-1-carboxylate deamin…
Glyma.11G004800.Wm82.a2.v1	102.976	43.6429	-1.23849	0.00586552	down	yes	Sugar (and other) transporter.
Glyma.11G008900.Wm82.a2.v1	110.337	303.683	1.46065	0.000670194	up	yes	PLATZ transcription factor. Plant AT-rich sequence and zinc-binding proteins (PLATZ) are zinc dependant DNA binding proteins. They bind to AT rich sequences and functions in transcriptional repression.
Glyma.11G010400.Wm82.a2.v1	1105.87	373.097	-1.56756	0.0253894	down	yes	Cellulose synthase. Cellulose, an aggregate of unbranched polymers of beta-1,4-linked glucose residues, is the major component of wood and thus paper, and is synthesized by plants, most algae, some bacteria and fungi, and even some animals. The genes that synthesize cellulose in higher plants differ greatly from the well-characterized genes found in Acetobacter and Agrobacterium sp. More correctl…
Glyma.11G014200.Wm82.a2.v1	6.27467	0	only in control	0.00787232	down	yes	AP2 domain. This 60 amino acid residue domain can bind to DNA and is found in transcription factor proteins.
Glyma.11G014700.Wm82.a2.v1	393.964	1082.61	1.45839	4.59822e-06	up	yes	Protein of unknown function (DUF506). Family of uncharacterized plant proteins.
Glyma.11G019000.Wm82.a2.v1	37.0016	5.61467	-2.72031	8.48322e-05	down	yes	AP2 domain. This 60 amino acid residue domain can bind to DNA and is found in transcription factor proteins.
Glyma.11G019900.Wm82.a2.v1	327.393	93.328	-1.81064	3.04219e-09	down	yes	Sodium/hydrogen exchanger family. Na/H antiporters are key transporters in maintaining the pH of actively metabolizing cells. The molecular mechanisms of antiport are unclear. These antiporters contain 10-12 transmembrane regions (M) at the amino-terminus and a large cytoplasmic region at the carboxyl terminus. The transmembrane regions M3-M12 share identity with other members of the family. The …
Glyma.11G022800.Wm82.a2.v1	418.872	119.78	-1.80612	0.0364473	down	yes	Protein of unknown function (DUF1421). This family represents a conserved region approximately 350 residues long within a number of plant proteins of unknown function.
Glyma.11G024000.Wm82.a2.v1	725.046	357.175	-1.02144	0.0124029	down	yes	Glutathione peroxidase.
Glyma.11G025600.Wm82.a2.v1	83.8947	312.849	1.89881	0.000184599	up	yes	Thaumatin family.
Glyma.11G032200.Wm82.a2.v1	443.815	104.078	-2.09229	0.000214502	down	yes	Xylanase inhibitor C-terminal. The N- and C-termini of the members of this family are jointly necessary for creating the catalytic pocket necessary for cleaving xylasnase. Phytopathogens produce xylanase that destroys plant cells, so its destruction through proteolysis is vital for plant-survival.
Glyma.11G035200.Wm82.a2.v1	1394.96	292.037	-2.256	6.28704e-08	down	yes	Acyl-CoA oxidase. This is a family of Acyl-CoA oxidases EC:1.3.3.6. Acyl-coA oxidase converts acyl-CoA into trans-2- enoyl-CoA.
Glyma.11G035900.Wm82.a2.v1	207.074	597.152	1.52796	0.000729263	up	yes	HD-ZIP protein N terminus. This family consists of the N termini of plant homeobox-leucine zipper proteins. Its function is unknown.
Glyma.11G036500.Wm82.a2.v1	306.455	147.494	-1.05502	0.0257475	down	yes	AP2 domain. This 60 amino acid residue domain can bind to DNA and is found in transcription factor proteins.
Glyma.11G038600.Wm82.a2.v1	9192.96	869.185	-3.40279	1.82078e-05	down	yes	Divergent CCT motif. This short motif is found in a number of plant proteins. It appears to be related to the N-terminal half of the CCT motif. The CCT motif is about 45 amino acids long and contains a putative nuclear localisation signal within the second half of the CCT motif.
Glyma.11G038800.Wm82.a2.v1	247.615	82.95	-1.57778	4.4686e-07	down	yes	Protein kinase domain.
Glyma.11G043600.Wm82.a2.v1	16.5433	1.25291	-3.72289	0.000400907	down	yes	Helix-loop-helix DNA-binding domain.
Glyma.11G043700.Wm82.a2.v1	1065.14	128.055	-3.05621	0.000110349	down	yes	Helix-loop-helix DNA-binding domain.
Glyma.11G046400.Wm82.a2.v1	124.307	21.3024	-2.54482	0.0352185	down	yes	VQ motif. This short motif is found in a variety of plant proteins. These proteins vary greatly in length and are mostly composed of low complexity regions. They all conserve a short motif FXhVQChTG, where X is any amino acid and h is a hydrophobic amino acid. The function of this motif is uncertain, however one protein in this family has been found to bind the SigA sigma factor. It would seem pl…
Glyma.11G048300.Wm82.a2.v1	26598.4	2074.86	-3.68026	0.000106234	down	yes	E1-E2 ATPase.
Glyma.11G048900.Wm82.a2.v1	37.9196	9.0886	-2.06081	0.00230486	down	yes	Protein of unknown function (DUF2419). This is a family of conserved proteins found from plants to humans. The function is not known. A few members are annotated as being cobyrinic acid a,c-diamide synthetase but this could not be confirmed.
Glyma.11G049300.Wm82.a2.v1	788.468	2162.83	1.4558	0.0085882	up	yes	Protein of unknown function DUF260.
Glyma.11G050900.Wm82.a2.v1	1865.17	502.623	-1.89176	0.00228576	down	yes	Protein phosphatase 2C. Protein phosphatase 2C is a Mn++ or Mg++ dependent protein serine/threonine phosphatase.
Glyma.11G053800.Wm82.a2.v1	193.992	527.53	1.44326	6.7064e-05	up	yes	AP2 domain. This 60 amino acid residue domain can bind to DNA and is found in transcription factor proteins.
Glyma.11G055100.Wm82.a2.v1	119.103	10.3199	-3.5287	0.00590523	down	yes	Protein kinase domain.
Glyma.11G055900.Wm82.a2.v1	68.7141	180.835	1.39599	0.000639803	up	yes	Floricaula / Leafy protein. This family consists of various plant development proteins which are homologues of floricaula (FLO) and Leafy (LFY) proteins which are floral meristem identity proteins. Mutations in the sequences of these proteins affect flower and leaf development.
Glyma.11G056200.Wm82.a2.v1	794.625	260.731	-1.60771	7.8664e-05	down	yes	HSF-type DNA-binding.
Glyma.11G062700.Wm82.a2.v1	0.320184	8.36067	4.70665	0.0146913	up	yes	Cytochrome P450. Cytochrome P450s are haem-thiolate proteins involved in the oxidative degradation of various compounds. They are particularly well known for their role in the degradation of environmental toxins and mutagens. They can be divided into 4 classes, according to the method by which electrons from NAD(P)H are delivered to the catalytic site. Sequence conservation is relatively low with…
Glyma.11G069600.Wm82.a2.v1	58.4016	3.75872	-3.95769	1.78508e-10	down	yes	Multicopper oxidase. This entry contains many divergent copper oxidase-like domains that are not recognized by the pfam00394 model.
Glyma.11G074400.Wm82.a2.v1	3638.85	745.731	-2.28676	1.55396e-18	down	yes	GYF domain. The GYF domain is named because of the presence of Gly-Tyr-Phe residues. The GYF domain is a proline-binding domain in CD2-binding protein.
Glyma.11G075000.Wm82.a2.v1	57.3325	7.22002	-2.98928	2.77669e-07	down	yes	Glyoxalase-like domain. This domain is related to the Glyoxalase domain pfam00903.
Glyma.11G077300.Wm82.a2.v1	1313.18	605.688	-1.11642	0.00876065	down	yes	Protein kinase domain.
Glyma.11G077400.Wm82.a2.v1	215.781	590.822	1.45315	0.00451275	up	yes	DnaJ domain. DnaJ domains (J-domains) are associated with hsp70 heat-shock system and it is thought that this domain mediates the interaction. DnaJ-domain is therefore part of a chaperone (protein folding) system. The T-antigens, although not in Prosite are confirmed as DnaJ containing domains from literature.
Glyma.11G077700.Wm82.a2.v1	149.824	40.1674	-1.89917	0.022858	down	yes	Thaumatin family.
Glyma.11G080500.Wm82.a2.v1	668.622	311.311	-1.10283	0.000736217	down	yes	Ring finger domain.
Glyma.11G082500.Wm82.a2.v1	167.293	406.535	1.28101	0.00013565	up	yes	Divergent CRAL/TRIO domain. This family includes divergent members of the CRAL-TRIO domain family. This family includes ECM25 that contains a divergent CRAL-TRIO domain identified by Gallego and colleagues.
Glyma.11G085300.Wm82.a2.v1	5.76804	0.299659	-4.26669	0.0355933	down	yes	Protein kinase domain.
Glyma.11G085400.Wm82.a2.v1	3111.67	669.874	-2.21573	1.05527e-15	down	yes	Protein kinase domain.
Glyma.11G085900.Wm82.a2.v1	24.5136	61.3509	1.3235	0.0411216	up	yes	EpsG family. This family of proteins are related to the EpsG protein from B. subtilis. These proteins are likely glycosyl transferases belonging to the membrane protein GT-C clan.
Glyma.11G089100.Wm82.a2.v1	83.0817	16.502	-2.33189	1.69758e-06	down	yes	Legume lectin domain.
Glyma.11G090800.Wm82.a2.v1	4759	1785.07	-1.41468	0.00516923	down	yes	Domain of unknown function (DUF4335). This family of proteins is functionally uncharacterized. This family of proteins is found in bacteria and eukaryotes. Proteins in this family are typically between 204 and 480 amino acids in length. There are two completely conserved residues (G and D) that may be functionally important.
Glyma.11G091400.Wm82.a2.v1	863.083	3735.58	2.11376	2.18633e-05	up	yes	Heavy-metal-associated domain.
Glyma.11G093400.Wm82.a2.v1	175.426	63.5808	-1.4642	2.91399e-05	down	yes	Lipase (class 3).
Glyma.11G095100.Wm82.a2.v1	933.723	453.579	-1.04164	0.000527228	down	yes	Glycosyl hydrolases family 17.
Glyma.11G097000.Wm82.a2.v1	825.48	191.604	-2.1071	2.83555e-15	down	yes	Transmembrane amino acid transporter protein. This transmembrane region is found in many amino acid transporters including UNC-47 and MTR. UNC-47 encodes a vesicular amino butyric acid (GABA) transporter, (VGAT). UNC-47 is predicted to have 10 transmembrane domains. MTR is a N system amino acid transporter system protein involved in methyltryptophan resistance. Other members of this family includ…
Glyma.11G097300.Wm82.a2.v1	169.905	35.1818	-2.27183	1.9608e-05	down	yes	Multicopper oxidase. This entry contains many divergent copper oxidase-like domains that are not recognized by the pfam00394 model.
Glyma.11G106300.Wm82.a2.v1	1003.02	319.836	-1.64894	4.42581e-09	down	yes	Nodulin-like. This family represents a conserved region within plant nodulin-like proteins.
Glyma.11G106900.Wm82.a2.v1	302.486	50.7617	-2.57505	0.00786581	down	yes	Senescence-associated protein. This family contains a number of plant senescence-associated proteins of approximately 450 residues in length. In Hemerocallis, petals have a genetically based program that leads to senescence and cell death approximately 24 hours after the flower opens, and it is believed that senescence proteins produced around that time have a role in this program. This family ex…
Glyma.11G109100.Wm82.a2.v1	629.4	1568.88	1.31768	0.00572689	up	yes	PLATZ transcription factor. Plant AT-rich sequence and zinc-binding proteins (PLATZ) are zinc dependant DNA binding proteins. They bind to AT rich sequences and functions in transcriptional repression.
Glyma.11G117500.Wm82.a2.v1	8.99306	29.8587	1.73127	0.0453863	up	yes	RNA recognition motif. (a.k.a. RRM, RBD, or RNP domain). The RRM motif is probably diagnostic of an RNA binding protein. RRMs are found in a variety of RNA binding proteins, including various hnRNP proteins, proteins implicated in regulation of alternative splicing, and protein components of snRNPs. The motif also appears in a few single stranded DNA binding proteins. The RRM structure consists o…
Glyma.11G119500.Wm82.a2.v1	4807.13	1756.81	-1.45221	0.00437191	down	yes	Sugar (and other) transporter.
Glyma.11G122200.Wm82.a2.v1	98.984	224.013	1.17831	0.00659976	up	yes	Domain of unknown function (DUF588). This family of plant proteins contains a domain that may have a catalytic activity. It has a conserved arginine and aspartate that could form an active site. These proteins are predicted to contain 3 or 4 transmembrane helices.
Glyma.11G123300.Wm82.a2.v1	3.45028	17.4024	2.3345	0.0330882	up	yes	Vitamin K epoxide reductase family. Vitamin K epoxide reductase (VKOR) recycles reduced vitamin K, which is used subsequently as a co-factor in the gamma-carboxylation of glutamic acid residues in blood coagulation enzymes. VKORC1 is a member of a large family of predicted enzymes that are present in vertebrates, Drosophila, plants, bacteria and archaea. Four cysteine residues and one residue, wh…
Glyma.11G123900.Wm82.a2.v1	87.5144	269.656	1.62353	0.00161068	up	yes	Family of unknown function (DUF716). This family is equally distributed in both metazoa and plants. Annotation associated with a member from Nicotiana tabacum suggest that it may be involved in response to viral attack in plants. However, no clear function has been assigned to this family.
Glyma.11G124000.Wm82.a2.v1	53.9463	238.02	2.14149	0.000860327	up	yes	B3 DNA binding domain. This is a family of plant transcription factors with various roles in development, the aligned region corresponds the B3 DNA binding domain as described in this domain is found in VP1/AB13 transcription factors. Some proteins also have a second AP2 DNA binding domain pfam00847 such as RAV1. DNA binding activity was demonstrated by.
Glyma.11G124700.Wm82.a2.v1	436.585	128.061	-1.76943	0.0343866	down	yes	Centromere kinetochore component W. CENP-W is a family of vertebral kinetochore proteins that associates directly with CENP-T. CENP-W members are histone-fold proteins. The histone fold region is critical for binding to centromeric DNA. Importantly, the CENP-T-W complex does not directly associate with CENP-A, but with histone H3 in the centromere region. CENP-T and -W form a hetero-tetramer with…
Glyma.11G125400.Wm82.a2.v1	1728.17	323.713	-2.41646	4.90509e-11	down	yes	Pathogenicity factor. This family is secreted by gram-negative Gammaproteobacteria such as Pseudomonas syringae of tomato and the fire blight plant pathogen Erwinia amylovora, amongst others. It is an essential pathogenicity factor of approximately 198 kDa. Its injection into the host-plant is dependent upon the bacterial type III or Hrp secretion system. The family is long and carries a number o…
Glyma.11G129500.Wm82.a2.v1	411.767	106.539	-1.95045	6.89708e-09	down	yes	Glycosyl hydrolase family 1.
Glyma.11G129900.Wm82.a2.v1	237.985	76.9004	-1.62981	0.0170005	down	yes	Glycosyl hydrolase family 1.
Glyma.11G130300.Wm82.a2.v1	546.013	1686.88	1.62735	5.78042e-06	up	yes	Lipoxygenase.
Glyma.11G133900.Wm82.a2.v1	26.5779	8.45732	-1.65195	0.0399564	down	yes	MatE. The MatE domain
Glyma.11G147800.Wm82.a2.v1	25.0957	1.85223	-3.76011	1.5899e-05	down	yes	Fasciclin domain. This extracellular domain is found repeated four times in grasshopper fasciclin I as well as in proteins from mammals, sea urchins, plants, yeast and bacteria.
Glyma.11G176500.Wm82.a2.v1	1151.43	227.85	-2.33727	7.34586e-06	down	yes	Myb-like DNA-binding domain. This family contains the DNA binding domains from Myb proteins, as well as the SANT domain family.
Glyma.11G178300.Wm82.a2.v1	1124.97	302.105	-1.89676	0.018008	down	yes	Protein tyrosine kinase.
Glyma.11G184200.Wm82.a2.v1	150.998	70.1941	-1.10511	0.0331157	down	yes	Glycosyltransferase family 29 (sialyltransferase). Members of this family belong to glycosyltransferase family 29.
Glyma.11G184800.Wm82.a2.v1	13.108	0.635747	-4.36585	0.000687518	down	yes	Subtilase family. Subtilases are a family of serine proteases. They appear to have independently and convergently evolved an Asp/Ser/His catalytic triad, like that found in the trypsin serine proteases (see pfam00089). Structure is an alpha/beta fold containing a 7-stranded parallel beta sheet, order 2314567.
Glyma.11G185700.Wm82.a2.v1	4214.14	281.452	-3.90428	7.84277e-05	down	yes	Cytochrome P450. Cytochrome P450s are haem-thiolate proteins involved in the oxidative degradation of various compounds. They are particularly well known for their role in the degradation of environmental toxins and mutagens. They can be divided into 4 classes, according to the method by which electrons from NAD(P)H are delivered to the catalytic site. Sequence conservation is relatively low with…
Glyma.11G190200.Wm82.a2.v1	4788.61	530.096	-3.17528	4.27064e-08	down	yes	NAD dependent epimerase/dehydratase family. This family of proteins utilize NAD as a cofactor. The proteins in this family use nucleotide-sugar substrates for a variety of chemical reactions.
Glyma.11G191200.Wm82.a2.v1	693.72	251.656	-1.4629	3.63664e-08	down	yes	Serine carboxypeptidase.
Glyma.11G193700.Wm82.a2.v1	17.4648	47.6046	1.44665	0.0379201	up	yes	Snf7. This family of proteins are involved in protein sorting and transport from the endosome to the vacuole/lysosome in eukaryotic cells. Vacuoles/lysosomes play an important role in the degradation of both lipids and cellular proteins. In order to perform this degradative function, vacuoles/lysosomes contain numerous hydrolases which have been transported in the form of inactive precursors via …
Glyma.11G194600.Wm82.a2.v1	4308.17	652.537	-2.72294	0.0026131	down	yes	Heavy-metal-associated domain.
Glyma.11G198300.Wm82.a2.v1	2684.75	460.997	-2.54196	3.2396e-05	down	yes	AMP-binding enzyme.
Glyma.11G202000.Wm82.a2.v1	1063.18	387.081	-1.45767	0.000604598	down	yes	Protein of unknown function, DUF607. This family represents a conserved region found in several uncharacterized eukaryotic proteins.
Glyma.11G203000.Wm82.a2.v1	88.5169	327.449	1.88725	0.000164941	up	yes	Late embryogenesis abundant protein. Different types of LEA proteins are expressed at different stages of late embryogenesis in higher plant seed embryos and under conditions of dehydration stress. The function of these proteins is unknown. This family represents a group of LEA proteins that appear to be distinct from those in pfam02987. The family DUF1511, pfam07427, has now been merged into thi…
Glyma.11G210000.Wm82.a2.v1	667.594	325.651	-1.03564	0.00426311	down	yes	AN1-like Zinc finger. Zinc finger at the C-terminus of An1, a ubiquitin-like protein in Xenopus laevis. The following pattern describes the zinc finger. C-X2-C-X(9-12)-C-X(1-2)-C-X4-C-X2-H-X5-H-X-C Where X can be any amino acid, and numbers in brackets indicate the number of residues.
Glyma.11G212100.Wm82.a2.v1	464.527	67.3545	-2.78592	3.23e-05	down	yes	IQ calmodulin-binding motif. Calmodulin-binding motif.
Glyma.11G214500.Wm82.a2.v1	578.792	2819.73	2.28444	0.0167348	up	yes	U-box domain. This domain is related to the Ring finger pfam00097 but lacks the zinc binding residues.
Glyma.11G219500.Wm82.a2.v1	945.319	1992	1.07534	0.00183153	up	yes	Cellular tumor antigen p53-inducible 5. TP53IP5 suppresses cell growth, and its intracellular location and expression change in a cell-cycle-dependent manner.
Glyma.11G220300.Wm82.a2.v1	516.548	224.314	-1.20339	0.0208473	down	yes	Xylanase inhibitor N-terminal. The N- and C-termini of the members of this family are jointly necessary for creating the catalytic pocket necessary for cleaving xylanase. Phytopathogens produce xylanase that destroys plant cells, so its destruction through proteolysis is vital for plant-survival.
Glyma.11G220900.Wm82.a2.v1	492.663	39.1934	-3.65192	3.05178e-05	down	yes	Legume lectin domain.
Glyma.11G224600.Wm82.a2.v1	801.92	226.785	-1.82213	0.000768055	down	yes	Subtilase family. Subtilases are a family of serine proteases. They appear to have independently and convergently evolved an Asp/Ser/His catalytic triad, like that found in the trypsin serine proteases (see pfam00089). Structure is an alpha/beta fold containing a 7-stranded parallel beta sheet, order 2314567.
Glyma.11G226000.Wm82.a2.v1	207.376	24.0283	-3.10944	0.000574106	down	yes	Transmembrane amino acid transporter protein. This transmembrane region is found in many amino acid transporters including UNC-47 and MTR. UNC-47 encodes a vesicular amino butyric acid (GABA) transporter, (VGAT). UNC-47 is predicted to have 10 transmembrane domains. MTR is a N system amino acid transporter system protein involved in methyltryptophan resistance. Other members of this family includ…
Glyma.11G229500.Wm82.a2.v1	37.2153	9.31466	-1.99832	0.00190632	down	yes	GDSL-like Lipase/Acylhydrolase.
Glyma.11G230100.Wm82.a2.v1	38.6529	7.82157	-2.30504	0.000528178	down	yes	Phosphatidylinositol-specific phospholipase C, X domain. This associates with pfam00387 to form a single structural unit.
Glyma.11G230800.Wm82.a2.v1	32.6277	4.67629	-2.80266	5.96858e-05	down	yes	non-haem dioxygenase in morphine synthesis N-terminal. This is the highly conserved N-terminal region of proteins with 2-oxoglutarate/Fe(II)-dependent dioxygenase activity.
Glyma.11G236500.Wm82.a2.v1	27.8972	3.72155	-2.90615	0.00190632	down	yes	CRISPR-associated protein TM1802 (cas_TM1802). Clusters of short DNA repeats with non-homologous spacers, which are found at regular intervals in the genomes of phylogenetically distinct prokaryotic species, comprise a family with recognisable features. This family is known as CRISPR (short for Clustered, Regularly Interspaced Short Palindromic Repeats). A number of protein families appear only i…
Glyma.11G237400.Wm82.a2.v1	205.377	99.8334	-1.04068	0.00351046	down	yes	RNA polymerase II-binding domain. This domain binds to the phosphorylated C-terminal domain (CTD) of RNA polymerase II.
Glyma.11G239200.Wm82.a2.v1	47.267	281.027	2.5718	7.64677e-06	up	yes	AP2 domain. This 60 amino acid residue domain can bind to DNA and is found in transcription factor proteins.
Glyma.11G239600.Wm82.a2.v1	53.4949	140.185	1.38986	0.00198503	up	yes	VQ motif. This short motif is found in a variety of plant proteins. These proteins vary greatly in length and are mostly composed of low complexity regions. They all conserve a short motif FXhVQChTG, where X is any amino acid and h is a hydrophobic amino acid. The function of this motif is uncertain, however one protein in this family has been found to bind the SigA sigma factor. It would seem pl…
Glyma.11G241500.Wm82.a2.v1	93.8675	6.54412	-3.84235	8.94724e-05	down	yes	Lanthionine synthetase C-like protein. Lanthionines are thioether bridges that are putatively generated by dehydration of Ser and Thr residues followed by addition of cysteine residues within the peptide. This family contains the lanthionine synthetase C-like proteins 1 and 2 which are related to the bacterial lanthionine synthetase components C (LanC). LANCL1 (P40 seven-transmembrane-domain prot…
Glyma.11G242100.Wm82.a2.v1	178.551	21.8304	-3.03193	3.53235e-17	down	yes	Protein of unknown function (DUF740). This family consists of several uncharacterized plant proteins of unknown function.
Glyma.11G242200.Wm82.a2.v1	1394.77	4981.91	1.83668	0.00136624	up	yes	Homeobox domain.
Glyma.11G247600.Wm82.a2.v1	524.512	238.047	-1.13973	0.00460524	down	yes	Glyceraldehyde 3-phosphate dehydrogenase, C-terminal domain. GAPDH is a tetrameric NAD-binding enzyme involved in glycolysis and glyconeogenesis. C-terminal domain is a mixed alpha/antiparallel beta fold.
Glyma.11G250600.Wm82.a2.v1	65.3119	182.659	1.48373	0.00668477	up	yes	MYND finger.
Glyma.11G250700.Wm82.a2.v1	960.374	478.439	-1.00526	0.00782711	down	yes	DnaJ central domain. The central cysteine-rich (CR) domain of DnaJ proteins contains four repeats of the motif CXXCXGXG where X is any amino acid. The isolated cysteine rich domain folds in zinc dependent fashion. Each set of two repeats binds one unit of zinc. Although this domain has been implicated in substrate binding, no evidence of specific interaction between the isolated DNAJ cysteine ric…
Glyma.11G251000.Wm82.a2.v1	153.478	20.5283	-2.90235	0.0219884	down	yes	Polysaccharide biosynthesis. This family of proteins plays a role in xylan biosynthesis in plant cell walls. Its precise role in xylan biosynthesis is unknown. Its function in other organisms is unknown.
Glyma.11G251800.Wm82.a2.v1	146.153	68.3181	-1.09714	0.00626517	down	yes	Orthopoxvirus A5L protein-like. This family includes several Orthopoxvirus A5L proteins. The vaccinia virus WR A5L open reading frame (corresponding to open reading frame A4L in vaccinia virus Copenhagen) encodes an immunodominant late protein found in the core of the vaccinia virion. The A5 protein appears to be required for the immature virion to form the brick-shaped intracellular mature virio…
Glyma.11G254000.Wm82.a2.v1	566.29	182.716	-1.63193	0.0209203	down	yes	Protein kinase domain.
Glyma.12G007300.Wm82.a2.v1	127.839	29.7739	-2.10221	1.28027e-06	down	yes	Protein tyrosine kinase.
Glyma.12G007400.Wm82.a2.v1	47.242	6.90252	-2.77487	1.70744e-06	down	yes	SHQ1 protein. S. cerevisiae SHQ1 protein is required for SnoRNAs of the box H/ACA Quantitative accumulation (unpublished).
Glyma.12G010500.Wm82.a2.v1	217.533	458.889	1.07691	0.0203076	up	yes	Protein tyrosine kinase.
Glyma.12G015300.Wm82.a2.v1	63.484	24.7563	-1.3586	0.0197263	down	yes	Alcohol dehydrogenase GroES-like domain. This is the catalytic domain of alcohol dehydrogenases. Many of them contain an inserted zinc binding domain. This domain has a GroES-like structure.
Glyma.12G015800.Wm82.a2.v1	172.26	40.969	-2.07198	1.74514e-08	down	yes	Frigida-like protein. This family is composed of plant proteins that are similar to FRIGIDA protein expressed by Arabidopsis thaliana. This protein is probably nuclear and is required for the regulation of flowering time in the late-flowering phenotype. It is known to increase RNA levels of flowering locus C. Allelic variation at the FRIGIDA locus is a major determinant of natural variation in fl…
Glyma.12G016300.Wm82.a2.v1	333.874	715.478	1.0996	0.0201302	up	yes	PLATZ transcription factor. Plant AT-rich sequence and zinc-binding proteins (PLATZ) are zinc dependant DNA binding proteins. They bind to AT rich sequences and functions in transcriptional repression.
Glyma.12G018100.Wm82.a2.v1	64.0019	199.649	1.64128	0.000480768	up	yes	GRAS domain family. Proteins in the GRAS (GAI, RGA, SCR) family are known as major players in gibberellin (GA) signaling, which regulates various aspects of plant growth and development. Mutation of the SCARECROW (SCR) gene results in a radial pattern defect, loss of a ground tissue layer, in the root. The PAT1 protein is involved in phytochrome A signal transduction. A sequence, structure and ev…
Glyma.12G020900.Wm82.a2.v1	90.5125	257.15	1.50642	0.00207263	up	yes	SMI1-KNR4 cell-wall. Members of this family are related to the SMI1/KNR4-like or SUKH superfamily of proteins.
Glyma.12G021300.Wm82.a2.v1	2091.94	623.853	-1.74556	2.84146e-11	down	yes	Glycosyl hydrolases family 17.
Glyma.12G021700.Wm82.a2.v1	131.92	55.4983	-1.24915	0.00291766	down	yes	Hexokinase. Hexokinase (EC:2.7.1.1) contains two structurally similar domains represented by this family and pfam03727. Some members of the family have two copies of each of these domains.
Glyma.12G023200.Wm82.a2.v1	3.24461	18.9691	2.54753	0.0127263	up	yes	Late embryogenesis abundant protein. Different types of LEA proteins are expressed at different stages of late embryogenesis in higher plant seed embryos and under conditions of dehydration stress. The function of these proteins is unknown. This family represents a group of LEA proteins that appear to be distinct from those in pfam02987. The family DUF1511, pfam07427, has now been merged into thi…
Glyma.12G028200.Wm82.a2.v1	4450.18	1260.83	-1.81949	1.24295e-11	down	yes	C2 domain.
Glyma.12G028600.Wm82.a2.v1	63.5831	25.2188	-1.33414	0.0204373	down	yes	N-ATPase, AtpR subunit. Membrane protein with three predicted transmembrane segments, two of which contain conserved Arg residues. AtpR genes are found in the N-ATPase (archaeal-type F1-Fo-ATPase) operons and are predicted to interact with the conserved Glu/Asp residues in the c subunits, regulating the assembly and/or function of the membrane-embedded ring of 'c' (proteolipid) subunits (pfam0013…
Glyma.12G028700.Wm82.a2.v1	1102.54	319.809	-1.78555	5.43602e-11	down	yes	Ring finger domain.
Glyma.12G035800.Wm82.a2.v1	7.80763	34.0256	2.12367	0.0474732	up	yes	Auxin responsive protein. This family consists of the protein products of the ARG7 auxin responsive genes family none of which have any identified functional role.
Glyma.12G037600.Wm82.a2.v1	33.7034	106.105	1.65452	0.00813636	up	yes	NAD-specific glutamate dehydrogenase. The members of this are annotated as being NAD-specific glutamate dehydrogenase encoded in antisense gene pair with DnaK-J.
Glyma.12G037700.Wm82.a2.v1	1954.31	644.51	-1.60038	1.19932e-06	down	yes	GATA zinc finger. This domain uses four cysteine residues to coordinate a zinc ion. This domain binds to DNA. Two GATA zinc fingers are found in the GATA transcription factors. However there are several proteins which only contains a single copy of the domain.
Glyma.12G044800.Wm82.a2.v1	20.1135	62.032	1.62485	0.0152126	up	yes	ATPase family associated with various cellular activities (AAA). AAA family proteins often perform chaperone-like functions that assist in the assembly, operation, or disassembly of protein complexes.
Glyma.12G047000.Wm82.a2.v1	124.023	371.42	1.58244	1.77891e-05	up	yes	Domain of unknown function (DUF588). This family of plant proteins contains a domain that may have a catalytic activity. It has a conserved arginine and aspartate that could form an active site. These proteins are predicted to contain 3 or 4 transmembrane helices.
Glyma.12G050100.Wm82.a2.v1	37.7465	9.35332	-2.01279	0.00163911	down	yes	RWP-RK domain. This domain is named RWP-RK after a conserved motif at the C terminus of the presumed domain. The domain is found in algal minus dominance proteins as well as plant proteins involved in nitrogen-controlled development.
Glyma.12G051400.Wm82.a2.v1	5.88691	0.318246	-4.2093	0.0454374	down	yes	Protein of unknown function (DUF1336). This family represents the C-terminus (approximately 250 residues) of a number of hypothetical plant proteins of unknown function.
Glyma.12G054100.Wm82.a2.v1	201.055	28.4734	-2.8199	4.72916e-07	down	yes	Glycosyl hydrolase family 1.
Glyma.12G055100.Wm82.a2.v1	58.96	124.77	1.08147	0.0451411	up	yes	IncA protein. Chlamydia trachomatis is an obligate intracellular bacterium that develops within a parasitophorous vacuole termed an inclusion. The inclusion is non-fusogenic with lysosomes but intercepts lipids from a host cell exocytic pathway. Initiation of chlamydial development is concurrent with modification of the inclusion membrane by a set of C. trachomatis-encoded proteins collectively d…
Glyma.12G055300.Wm82.a2.v1	93.9818	188.673	1.00544	0.0215152	up	yes	Isochorismatase family. This family are hydrolase enzymes.
Glyma.12G059200.Wm82.a2.v1	0.640367	40.5853	5.98591	0.044606	up	yes	Enoyl-(Acyl carrier protein) reductase.
Glyma.12G060000.Wm82.a2.v1	7.9231	0.318246	-4.63785	0.0110199	down	yes	Herpesvirus UL87 family. Members of this family are functionally uncharacterized. This family groups together EBV BcRF1, HSV-6 U58, HVS-1 24 and HCMV UL87. The proteins range from 575 to 950 amino acids in length.
Glyma.12G063200.Wm82.a2.v1	255.507	120.833	-1.08035	0.0023356	down	yes	ENTH domain. The ENTH (Epsin N-terminal homology) domain is found in proteins involved in endocytosis and cytoskeletal machinery. The function of the ENTH domain is unknown.
Glyma.12G066000.Wm82.a2.v1	942.134	2142.14	1.18505	0.000620092	up	yes	Myb-like DNA-binding domain. This family contains the DNA binding domains from Myb proteins, as well as the SANT domain family.
Glyma.12G069300.Wm82.a2.v1	43.6705	15.3554	-1.50791	0.0154275	down	yes	Fasciclin domain. This extracellular domain is found repeated four times in grasshopper fasciclin I as well as in proteins from mammals, sea urchins, plants, yeast and bacteria.
Glyma.12G069400.Wm82.a2.v1	27.0649	8.493	-1.67208	0.0348758	down	yes	Fasciclin domain. This extracellular domain is found repeated four times in grasshopper fasciclin I as well as in proteins from mammals, sea urchins, plants, yeast and bacteria.
Glyma.12G069800.Wm82.a2.v1	8.52012	0.317502	-4.74604	0.00378952	down	yes	Fasciclin domain. This extracellular domain is found repeated four times in grasshopper fasciclin I as well as in proteins from mammals, sea urchins, plants, yeast and bacteria.
Glyma.12G069900.Wm82.a2.v1	12.9539	0.635747	-4.34879	0.000609646	down	yes	Fasciclin domain. This extracellular domain is found repeated four times in grasshopper fasciclin I as well as in proteins from mammals, sea urchins, plants, yeast and bacteria.
Glyma.12G070000.Wm82.a2.v1	19.6526	1.25365	-3.97051	8.60481e-05	down	yes	Fasciclin domain. This extracellular domain is found repeated four times in grasshopper fasciclin I as well as in proteins from mammals, sea urchins, plants, yeast and bacteria.
Glyma.12G071000.Wm82.a2.v1	56.3232	22.8044	-1.30441	0.027874	down	yes	Auxin response factor. A conserved region of auxin-responsive transcription factors.
Glyma.12G073000.Wm82.a2.v1	6960.03	2103.55	-1.72627	0.0294653	down	yes	Protein kinase domain.
Glyma.12G078500.Wm82.a2.v1	1003.5	272.059	-1.88306	0.0195236	down	yes	AAA domain.
Glyma.12G078700.Wm82.a2.v1	46.1417	103.212	1.16147	0.0289772	up	yes	.
Glyma.12G079100.Wm82.a2.v1	121.244	49.0635	-1.3052	0.00299991	down	yes	TLC domain.
Glyma.12G079500.Wm82.a2.v1	662.031	229.884	-1.52599	6.88848e-06	down	yes	Heavy-metal-associated domain.
Glyma.12G080300.Wm82.a2.v1	33.2298	96.6844	1.54081	0.00416667	up	yes	Exostosin family. The EXT family is a family of tumor suppressor genes. Mutations of EXT1 on 8q24.1, EXT2 on 11p11-13, and EXT3 on 19p have been associated with the autosomal dominant disorder known as hereditary multiple exostoses (HME). This is the most common known skeletal dysplasia. The chromosomal locations of other EXT genes suggest association with other forms of neoplasia. EXT1 and EXT2 …
Glyma.12G081400.Wm82.a2.v1	190.177	704.785	1.88984	1.41124e-05	up	yes	C2H2-type zinc finger.
Glyma.12G087200.Wm82.a2.v1	5396.91	380.751	-3.82521	9.03623e-05	down	yes	Cytochrome P450. Cytochrome P450s are haem-thiolate proteins involved in the oxidative degradation of various compounds. They are particularly well known for their role in the degradation of environmental toxins and mutagens. They can be divided into 4 classes, according to the method by which electrons from NAD(P)H are delivered to the catalytic site. Sequence conservation is relatively low with…
Glyma.12G092900.Wm82.a2.v1	1670.49	3492.63	1.06404	0.00452342	up	yes	short chain dehydrogenase. This family contains a wide variety of dehydrogenases.
Glyma.12G093700.Wm82.a2.v1	100.605	23.4335	-2.10206	0.000164612	down	yes	ABC-2 family transporter protein. This family is related to the ABC-2 membrane transporter family pfam01061.
Glyma.12G094100.Wm82.a2.v1	128.635	388.912	1.59615	0.0354576	up	yes	Pyridine nucleotide-disulphide oxidoreductase. This family includes both class I and class II oxidoreductases and also NADH oxidases and peroxidases. This domain is actually a small NADH binding domain within a larger FAD binding domain.
Glyma.12G094200.Wm82.a2.v1	115.867	52.5516	-1.14067	0.00786581	down	yes	Protein tyrosine kinase.
Glyma.12G096600.Wm82.a2.v1	771.275	355.133	-1.11888	0.000215058	down	yes	TPR repeat.
Glyma.12G097200.Wm82.a2.v1	233.826	20.9232	-3.48226	1.20449e-05	down	yes	Protein kinase domain.
Glyma.12G097700.Wm82.a2.v1	68.8882	24.7518	-1.47672	0.00365357	down	yes	Multicopper oxidase. Many of the proteins in this family contain multiple similar copies of this plastocyanin-like domain.
Glyma.12G098000.Wm82.a2.v1	1.71544	12.1224	2.82102	0.0352435	up	yes	Reverse transcriptase-like. This domain is found in plants and appears to be part of a retrotransposon.
Glyma.12G102300.Wm82.a2.v1	47.5078	118.761	1.32183	0.0251291	up	yes	NPH3 family. Phototropism of Arabidopsis thaliana seedlings in response to a blue light source is initiated by nonphototropic hypocotyl 1 (NPH1), a light-activated serine-threonine protein kinase. Mutations in NPH3 disrupt early signaling occurring downstream of the NPH1 photoreceptor. The NPH3 gene encodes a NPH1-interacting protein. NPH3 is a member of a large protein family, apparently specifi…
Glyma.12G103800.Wm82.a2.v1	212.224	531.54	1.32459	0.00745525	up	yes	B-box zinc finger.
Glyma.12G104600.Wm82.a2.v1	417.999	52.9196	-2.98163	1.31166e-05	down	yes	Myb-like DNA-binding domain. This family contains the DNA binding domains from Myb proteins, as well as the SANT domain family.
Glyma.12G104800.Wm82.a2.v1	1727.23	147.453	-3.55013	7.41916e-16	down	yes	Myb-like DNA-binding domain. This family contains the DNA binding domains from Myb proteins, as well as the SANT domain family.
Glyma.12G105000.Wm82.a2.v1	132.75	51.3283	-1.37089	0.000417082	down	yes	50S ribosome-binding GTPase. The full-length GTPase protein is required for the complete activity of the protein of interacting with the 50S ribosome and binding of both adenine and guanine nucleotides, with a preference for guanine nucleotide.
Glyma.12G105200.Wm82.a2.v1	80.8916	33.5712	-1.26876	0.0361865	down	yes	Domain of unknown function (DUF4613). This family of proteins is found in eukaryotes. Proteins in this family are typically between 625 and 725 amino acids in length.
Glyma.12G105400.Wm82.a2.v1	215.521	27.9759	-2.94557	0.00106988	down	yes	Myb-like DNA-binding domain. This family contains the DNA binding domains from Myb proteins, as well as the SANT domain family.
Glyma.12G114000.Wm82.a2.v1	1583.54	656.465	-1.27037	0.000719913	down	yes	Protein kinase domain.
Glyma.12G114300.Wm82.a2.v1	199.581	14.4698	-3.78586	0.00269458	down	yes	Helix-loop-helix DNA-binding domain.
Glyma.12G116800.Wm82.a2.v1	229.461	111.484	-1.04141	0.00548276	down	yes	Protein phosphatase 2C. Protein phosphatase 2C is a Mn++ or Mg++ dependent protein serine/threonine phosphatase.
Glyma.12G119200.Wm82.a2.v1	7382.87	1707.89	-2.11196	0.000249197	down	yes	Glutaredoxin.
Glyma.12G119300.Wm82.a2.v1	1.39525	89.8117	6.0083	4.08098e-16	up	yes	Mlo family. A family of plant integral membrane proteins, first discovered in barley. Mutants lacking wild-type Mlo proteins show broad spectrum resistance to the powdery mildew fungus, and dysregulated cell death control, with spontaneous cell death in response to developmental or abiotic stimuli. Thus wild-type Mlo proteins are thought to be inhibitors of cell death whose deficiency lowers the …
Glyma.12G129800.Wm82.a2.v1	1158.51	515.365	-1.1686	3.42251e-05	down	yes	Glycosyltransferase family 20. Members of this family belong to glycosyl transferase family 20. OtsA (Trehalose-6-phosphate synthase) is homologous to regions in the subunits of yeast trehalose-6-phosphate synthase/phosphate complex,.
Glyma.12G132200.Wm82.a2.v1	502.36	75.692	-2.73051	0.000415888	down	yes	TIR domain. The Toll/interleukin-1 receptor (TIR) homology domain is an intracellular signalling domain found in MyD88, interleukin 1 receptor and the Toll receptor. It contains three highly-conserved regions, and mediates protein-protein interactions between the Toll-like receptors (TLRs) and signal-transduction components. TIR-like motifs are also found in plant proteins thought to be involved …
Glyma.12G133400.Wm82.a2.v1	25.3941	2.50656	-3.34071	2.7855e-05	down	yes	Cation transport protein. This family consists of various cation transport proteins (Trk) and V-type sodium ATP synthase subunit J or translocating ATPase J EC:3.6.1.34. These proteins are involved in active sodium up-take utilizing ATP in the process. TrkH a member of the family from Escherichia coli is a hydrophobic membrane protein and determines the specificity and kinetics of cation transpor…
Glyma.12G136800.Wm82.a2.v1	751.833	338.029	-1.15327	0.00116714	down	yes	Formin Homology 2 Domain.
Glyma.12G137700.Wm82.a2.v1	222.64	25.7854	-3.11009	0.000362857	down	yes	GRAS domain family. Proteins in the GRAS (GAI, RGA, SCR) family are known as major players in gibberellin (GA) signaling, which regulates various aspects of plant growth and development. Mutation of the SCARECROW (SCR) gene results in a radial pattern defect, loss of a ground tissue layer, in the root. The PAT1 protein is involved in phytochrome A signal transduction. A sequence, structure and ev…
Glyma.12G140300.Wm82.a2.v1	770.016	172.661	-2.15694	1.49291e-14	down	yes	Protein tyrosine kinase.
Glyma.12G142100.Wm82.a2.v1	101.904	236.632	1.21544	0.0144036	up	yes	Protein tyrosine kinase.
Glyma.12G146700.Wm82.a2.v1	77.3684	14.4185	-2.42383	8.10634e-05	down	yes	Diacylglycerol kinase accessory domain. Diacylglycerol (DAG) is a second messenger that acts as a protein kinase C activator. This domain is assumed to be an accessory domain: its function is unknown.
Glyma.12G148200.Wm82.a2.v1	327.637	126.397	-1.37414	0.00807907	down	yes	Carbohydrate-binding protein of the ER. Malectin is a membrane-anchored protein of the endoplasmic reticulum that recognizes and binds Glc2-N-glycan. The domain is found on a number of plant receptor kinases.
Glyma.12G148900.Wm82.a2.v1	79.9479	186.241	1.22004	0.00245089	up	yes	No apical meristem (NAM) protein. This is a family of no apical meristem (NAM) proteins these are plant development proteins. Mutations in NAM result in the failure to develop a shoot apical meristem in petunia embryos. NAM is indicated as having a role in determining positions of meristems and primordial. One member of this family NAP (NAC-like, activated by AP3/PI) is encoded by the target gene…
Glyma.12G149100.Wm82.a2.v1	54.198	5.61021	-3.27211	5.83746e-08	down	yes	No apical meristem (NAM) protein. This is a family of no apical meristem (NAM) proteins these are plant development proteins. Mutations in NAM result in the failure to develop a shoot apical meristem in petunia embryos. NAM is indicated as having a role in determining positions of meristems and primordial. One member of this family NAP (NAC-like, activated by AP3/PI) is encoded by the target gene…
Glyma.12G156600.Wm82.a2.v1	7.57897	60.0527	2.98615	3.92172e-06	up	yes	Glycosyl hydrolases family 18.
Glyma.12G156900.Wm82.a2.v1	523.585	235.824	-1.15071	0.000264429	down	yes	Plant protein of unknown function (DUF641). Plant protein of unknown function.
Glyma.12G164800.Wm82.a2.v1	869.979	139.1	-2.64485	4.27049e-11	down	yes	Protein of unknown function (DUF707). This family consists of several uncharacterized proteins from Arabidopsis thaliana.
Glyma.12G167400.Wm82.a2.v1	419.008	33.9758	-3.6244	9.19691e-07	down	yes	Glyoxalase-like domain. This domain is related to the Glyoxalase domain pfam00903.
Glyma.12G170500.Wm82.a2.v1	3695.62	926.102	-1.99658	1.97309e-06	down	yes	Ion transport protein. This family contains Sodium, Potassium, Calcium ion channels. This family is 6 transmembrane helices in which the last two helices flank a loop which determines ion selectivity. In some sub-families (e.g. Na channels) the domain is repeated four times, whereas in others (e.g. K channels) the protein forms as a tetramer in the membrane. A bacterial structure of the protein i…
Glyma.12G173500.Wm82.a2.v1	3545.77	920.334	-1.94587	0.00279099	down	yes	Kelch motif. The kelch motif was initially discovered in Kelch. In this protein there are six copies of the motif. It has been shown that the Drosophila ring canal kelch protein is related to Galactose Oxidase for which a structure has been solved. The kelch motif forms a beta sheet. Several of these sheets associate to form a beta propeller structure as found in pfam00064, pfam00400 and pfam0041…
Glyma.12G173800.Wm82.a2.v1	121.946	46.4149	-1.39358	0.000729263	down	yes	Fasciclin domain. This extracellular domain is found repeated four times in grasshopper fasciclin I as well as in proteins from mammals, sea urchins, plants, yeast and bacteria.
Glyma.12G178200.Wm82.a2.v1	29.9966	9.68718	-1.63065	0.0460522	down	yes	Protein of unknown function (DUF1635). The members of this family include sequences that are parts of hypothetical proteins expressed by plant species. The region in question is about 170 amino acids long.
Glyma.12G179800.Wm82.a2.v1	557.564	149.003	-1.90379	1.1512e-11	down	yes	Eukaryotic aspartyl protease. Aspartyl (acid) proteases include pepsins, cathepsins, and renins. Two-domain structure, probably arising from ancestral duplication. This family does not include the retroviral nor retrotransposon proteases (pfam00077), which are much smaller and appear to be homologous to a single domain of the eukaryotic asp proteases.
Glyma.12G181900.Wm82.a2.v1	326.543	85.3681	-1.93551	3.13144e-11	down	yes	Permease family. This family includes permeases for diverse substrates such as xanthine, uracil, and vitamin C. However many members of this family are functionally uncharacterized and may transport other substrates. Members of this family have ten predicted transmembrane helices.
Glyma.12G184500.Wm82.a2.v1	9.50405	37.3464	1.97435	0.0168987	up	yes	Seed dormancy control. This family of plant proteins appears to be a highly specific controller seed dormancy.
Glyma.12G185200.Wm82.a2.v1	143.806	54.8723	-1.38997	0.00156211	down	yes	Glycosyl hydrolases family 17.
Glyma.12G185400.Wm82.a2.v1	218.944	33.2002	-2.72129	0.000204225	down	yes	EF-hand domain.
Glyma.12G187400.Wm82.a2.v1	304.31	126.626	-1.26496	0.000981192	down	yes	CAF1 family ribonuclease. The major pathways of mRNA turnover in eukaryotes initiate with shortening of the polyA tail. CAF1 encodes a critical component of the major cytoplasmic deadenylase in yeast. Both Caf1p is required for normal mRNA deadenylation in vivo and localizes to the cytoplasm. Caf1p copurifies with a Ccr4p-dependent polyA-specific exonuclease activity. Some members of this family …
Glyma.12G191700.Wm82.a2.v1	69.3591	9.59722	-2.8534	4.85715e-08	down	yes	Cellulose synthase. Cellulose, an aggregate of unbranched polymers of beta-1,4-linked glucose residues, is the major component of wood and thus paper, and is synthesized by plants, most algae, some bacteria and fungi, and even some animals. The genes that synthesize cellulose in higher plants differ greatly from the well-characterized genes found in Acetobacter and Agrobacterium sp. More correctl…
Glyma.12G198400.Wm82.a2.v1	223.109	627.053	1.49084	0.000146549	up	yes	B-box zinc finger.
Glyma.12G199200.Wm82.a2.v1	351.798	38.6476	-3.1863	2.36223e-26	down	yes	Myb-like DNA-binding domain. This family contains the DNA binding domains from Myb proteins, as well as the SANT domain family.
Glyma.12G199900.Wm82.a2.v1	8.57303	46.0751	2.42611	0.0383683	up	yes	Transferase family. This family includes a number of transferase enzymes. These include anthranilate N-hydroxycinnamoyl/benzoyltransferase that catalyses the first committed reaction of phytoalexin biosynthesis. Deacetylvindoline 4-O-acetyltransferase EC:2.3.1.107 catalyses the last step in vindoline biosynthesis is also a member of this family. The motif HXXXD is probably part of the active site…
Glyma.12G200800.Wm82.a2.v1	15.2043	3.4613	-2.1351	0.046439	down	yes	Wound-induced protein. This family of proteins is found in eukaryotes. Proteins in this family are typically between 81 and 97 amino acids in length. The proteins in the family are often annotated as wound-induced proteins however there is little accompanying literature to confirm this.
Glyma.12G201000.Wm82.a2.v1	55.9268	237.058	2.08363	5.75595e-05	up	yes	Wound-induced protein. This family of proteins is found in eukaryotes. Proteins in this family are typically between 81 and 97 amino acids in length. The proteins in the family are often annotated as wound-induced proteins however there is little accompanying literature to confirm this.
Glyma.12G204300.Wm82.a2.v1	532.926	119.795	-2.15337	2.21926e-16	down	yes	Protein of unknown function (DUF1421). This family represents a conserved region approximately 350 residues long within a number of plant proteins of unknown function.
Glyma.12G207900.Wm82.a2.v1	54.5641	21.5099	-1.34295	0.0315971	down	yes	Ras family. Includes sub-families Ras, Rab, Rac, Ral, Ran, Rap Ypt1 and more. Shares P-loop motif with GTP_EFTU, arf and myosin_head. See pfam00009 pfam00025, pfam00063. As regards Rab GTPases, these are important regulators of vesicle formation, motility and fusion. They share a fold in common with all Ras GTPases: this is a six-stranded beta-sheet surrounded by five alpha-helices.
Glyma.12G216100.Wm82.a2.v1	1005.53	259	-1.95693	0.000899027	down	yes	GRAS domain family. Proteins in the GRAS (GAI, RGA, SCR) family are known as major players in gibberellin (GA) signaling, which regulates various aspects of plant growth and development. Mutation of the SCARECROW (SCR) gene results in a radial pattern defect, loss of a ground tissue layer, in the root. The PAT1 protein is involved in phytochrome A signal transduction. A sequence, structure and ev…
Glyma.12G216800.Wm82.a2.v1	92.6438	206.772	1.15827	0.00522279	up	yes	Helix-loop-helix DNA-binding domain.
Glyma.12G217400.Wm82.a2.v1	4694.83	13023.9	1.47202	0.0130424	up	yes	BURP domain. The BURP domain is found at the C-terminus of several different plant proteins. It was named after the proteins in which it was first identified: the BNM2 clone-derived protein from Brassica napus; USPs and USP-like proteins; RD22 from Arabidopsis thaliana; and PG1beta from Lycopersicon esculentum. This domain is around 230 amino acid residues long. It possesses the following conserv…
Glyma.12G221100.Wm82.a2.v1	93.2836	4.69264	-4.31315	0.000101704	down	yes	Calcineurin-like phosphoesterase. This family includes a diverse range of phosphoesterases, including protein phosphoserine phosphatases, nucleotidases, sphingomyelin phosphodiesterases and 2'-3' cAMP phosphodiesterases as well as nucleases such as bacterial SbcD or yeast MRE11. The most conserved regions in this superfamily centre around the metal chelating residues.
Glyma.12G221500.Wm82.a2.v1	469.468	40.201	-3.54572	4.81953e-09	down	yes	No apical meristem (NAM) protein. This is a family of no apical meristem (NAM) proteins these are plant development proteins. Mutations in NAM result in the failure to develop a shoot apical meristem in petunia embryos. NAM is indicated as having a role in determining positions of meristems and primordial. One member of this family NAP (NAC-like, activated by AP3/PI) is encoded by the target gene…
Glyma.12G224300.Wm82.a2.v1	3.58401	38.215	3.41449	0.0468256	up	yes	COPI associated protein. Proteins in this family colocalize with COPI vesicle coat proteins.
Glyma.12G225200.Wm82.a2.v1	81.5075	165.453	1.02142	0.0239778	up	yes	VQ motif. This short motif is found in a variety of plant proteins. These proteins vary greatly in length and are mostly composed of low complexity regions. They all conserve a short motif FXhVQChTG, where X is any amino acid and h is a hydrophobic amino acid. The function of this motif is uncertain, however one protein in this family has been found to bind the SigA sigma factor. It would seem pl…
Glyma.12G226000.Wm82.a2.v1	8.90305	0.635747	-3.80777	0.0157506	down	yes	SBP domain. SBP domains (for SQUAMOSA-pROMOTER BINDING PROTEIN) are found in plant proteins. It is a sequence specific DNA-binding domain. Members of family probably function as transcription factors involved in the control of early flower development. The domain contains 10 conserved cysteine and histidine residues that probably are zinc ligands.
Glyma.12G226200.Wm82.a2.v1	14.9329	60.1508	2.01009	0.00125542	up	yes	bHLH-MYC and R2R3-MYB transcription factors N-terminal. This is the N-terminal region of a family of MYB and MYC transcription factors. The DNA-binding HLH domain is further downstream, pfam00010. Members of the MYB and MYC family regulate the biosynthesis of phenylpropanoids in several plant species (DOI:10.1007/s11295-009-0232-y).
Glyma.12G233100.Wm82.a2.v1	16.2518	49.6584	1.61143	0.0188618	up	yes	Di-glucose binding within endoplasmic reticulum. Malectin is a membrane-anchored protein of the endoplasmic reticulum that recognizes and binds Glc2-N-glycan. It carries a signal peptide from residues 1-26, a C-terminal transmembrane helix from residues 255-274, and a highly conserved central part of approximately 190 residues followed by an acidic, glutamate-rich region. Carbohydrate-binding is …
Glyma.12G233600.Wm82.a2.v1	342.149	1114.2	1.70331	7.65614e-07	up	yes	Leucine rich repeat.
Glyma.12G234700.Wm82.a2.v1	3.62187	22.452	2.63204	0.00739489	up	yes	Trypsin and protease inhibitor.
Glyma.12G237300.Wm82.a2.v1	729.384	1492.4	1.03288	0.00224122	up	yes	Ankyrin repeats (3 copies).
Glyma.12G240000.Wm82.a2.v1	54.6842	4.76699	-3.51997	0.0209438	down	yes	Glycosyl hydrolase family 1.
Glyma.12G240100.Wm82.a2.v1	38.9607	1.58974	-4.61516	6.72405e-06	down	yes	TIR domain. The Toll/interleukin-1 receptor (TIR) homology domain is an intracellular signalling domain found in MyD88, interleukin 1 receptor and the Toll receptor. It contains three highly-conserved regions, and mediates protein-protein interactions between the Toll-like receptors (TLRs) and signal-transduction components. TIR-like motifs are also found in plant proteins thought to be involved …
Glyma.13G002200.Wm82.a2.v1	4809.72	1242.11	-1.95316	1.94785e-12	down	yes	Domain of unknown function DUF221. This family consists of hypothetical transmembrane proteins none of which have any function, the aligned region is at 538 residues at maximum length.
Glyma.13G004400.Wm82.a2.v1	11.8265	83.2927	2.81616	1.1306e-05	up	yes	ZIP Zinc transporter. The ZIP family consists of zinc transport proteins and many putative metal transporters. The main contribution to this family is from the Arabidopsis thaliana ZIP protein family these proteins are responsible for zinc uptake in the plant. Also found within this family are C. elegans proteins of unknown function which are annotated as being similar to human growth arrest indu…
Glyma.13G005100.Wm82.a2.v1	969.17	348.68	-1.47484	0.000339553	down	yes	VQ motif. This short motif is found in a variety of plant proteins. These proteins vary greatly in length and are mostly composed of low complexity regions. They all conserve a short motif FXhVQChTG, where X is any amino acid and h is a hydrophobic amino acid. The function of this motif is uncertain, however one protein in this family has been found to bind the SigA sigma factor. It would seem pl…
Glyma.13G030300.Wm82.a2.v1	1661.11	342.185	-2.2793	0.000119188	down	yes	Lipoxygenase.
Glyma.13G030900.Wm82.a2.v1	2649.48	520.935	-2.34653	8.67022e-11	down	yes	No apical meristem (NAM) protein. This is a family of no apical meristem (NAM) proteins these are plant development proteins. Mutations in NAM result in the failure to develop a shoot apical meristem in petunia embryos. NAM is indicated as having a role in determining positions of meristems and primordial. One member of this family NAP (NAC-like, activated by AP3/PI) is encoded by the target gene…
Glyma.13G032100.Wm82.a2.v1	1813.89	461.384	-1.97504	0.000513562	down	yes	Protein kinase domain.
Glyma.13G033500.Wm82.a2.v1	11616.5	5208.74	-1.15717	0.00745525	down	yes	Protein kinase domain.
Glyma.13G038600.Wm82.a2.v1	16.3472	3.70445	-2.14171	0.0291303	down	yes	Fatty acid desaturase.
Glyma.13G043500.Wm82.a2.v1	326.088	12.4756	-4.70809	4.78008e-44	down	yes	ABC transporter. ABC transporters for a large family of proteins responsible for translocation of a variety of compounds across biological membranes. ABC transporters are the largest family of proteins in many completely sequenced bacteria. ABC transporters are composed of two copies of this domain and two copies of a transmembrane domain pfam00664. These four domains may belong to a single polyp…
Glyma.13G043700.Wm82.a2.v1	167.125	64.5178	-1.37316	0.000154372	down	yes	EpsG family. This family of proteins are related to the EpsG protein from B. subtilis. These proteins are likely glycosyl transferases belonging to the membrane protein GT-C clan.
Glyma.13G043800.Wm82.a2.v1	7331.11	833.063	-3.13754	1.11845e-07	down	yes	ABC-2 type transporter.
Glyma.13G043900.Wm82.a2.v1	1990.68	440.936	-2.17462	3.26621e-11	down	yes	Phosphate-induced protein 1 conserved region. Family of conserved plant proteins. Conserved region identified in a phosphate-induced protein of unknown function.
Glyma.13G046100.Wm82.a2.v1	780.843	215.905	-1.85464	6.62762e-09	down	yes	Baculovirus occlusion-derived virus envelope protein EC27. This family consists of several baculovirus occlusion-derived virus envelope proteins (EC27 or E27). The ODV-E27 protein has distinct functional characteristics compared to cellular and viral cyclins. Depending on the cdk protein, and perhaps other viral or cellular proteins yet to be described, the kinase-EC27 complex may have either cyc…
Glyma.13G047300.Wm82.a2.v1	9593.87	809.247	-3.56746	4.02804e-05	down	yes	Allene oxide cyclase. This family consists of several plant specific allene oxide cyclase proteins (EC:5.3.99.6). The allene oxide cyclase (AOC)-catalysed step in jasmonate (JA) biosynthesis is important in the wound response of tomato.
Glyma.13G051600.Wm82.a2.v1	2656.78	169.871	-3.96716	0.000597603	down	yes	Cytochrome P450. Cytochrome P450s are haem-thiolate proteins involved in the oxidative degradation of various compounds. They are particularly well known for their role in the degradation of environmental toxins and mutagens. They can be divided into 4 classes, according to the method by which electrons from NAD(P)H are delivered to the catalytic site. Sequence conservation is relatively low with…
Glyma.13G054200.Wm82.a2.v1	91.5252	18.1006	-2.33813	0.0381623	down	yes	Carbohydrate-binding protein of the ER. Malectin is a membrane-anchored protein of the endoplasmic reticulum that recognizes and binds Glc2-N-glycan. The domain is found on a number of plant receptor kinases.
Glyma.13G066500.Wm82.a2.v1	2368.43	852.31	-1.47448	0.00830542	down	yes	2OG-Fe(II) oxygenase superfamily. This family contains members of the 2-oxoglutarate (2OG) and Fe(II)-dependent oxygenase superfamily. This family includes the C-terminal of prolyl 4-hydroxylase alpha subunit. The holoenzyme has the activity EC:1.14.11.2 catalyzing the reaction: Procollagen L-proline + 2-oxoglutarate + O2 <=> procollagen trans- 4-hydroxy-L-proline + succinate + CO2. The full enzy…
Glyma.13G069200.Wm82.a2.v1	600.275	188.924	-1.66782	0.0350994	down	yes	AN1-like Zinc finger. Zinc finger at the C-terminus of An1, a ubiquitin-like protein in Xenopus laevis. The following pattern describes the zinc finger. C-X2-C-X(9-12)-C-X(1-2)-C-X4-C-X2-H-X5-H-X-C Where X can be any amino acid, and numbers in brackets indicate the number of residues.
Glyma.13G071600.Wm82.a2.v1	344.021	746.008	1.1167	0.000845672	up	yes	Ring finger domain.
Glyma.13G071900.Wm82.a2.v1	241.642	88.9498	-1.44181	5.06476e-06	down	yes	NB-ARC domain.
Glyma.13G072800.Wm82.a2.v1	2711.19	655.937	-2.0473	9.3311e-05	down	yes	Ring finger domain.
Glyma.13G073900.Wm82.a2.v1	728.926	235.385	-1.63075	0.007723	down	yes	Protein kinase domain.
Glyma.13G074000.Wm82.a2.v1	9.58147	0.635747	-3.91372	0.0091823	down	yes	TMEM9. This family contains several eukaryotic transmembrane proteins which are homologous to human transmembrane protein 9. The TMEM9 gene encodes a 183 amino-acid protein that contains an N-terminal signal peptide, a single transmembrane region, three potential N-glycosylation sites and three conserved cys-rich domains in the N-terminus, but no known functional domains. The protein is highly co…
Glyma.13G076900.Wm82.a2.v1	1306	219.971	-2.56977	9.39571e-06	down	yes	Multicopper oxidase. This entry contains many divergent copper oxidase-like domains that are not recognized by the pfam00394 model.
Glyma.13G077000.Wm82.a2.v1	92.103	4.39224	-4.39022	0.00100406	down	yes	OPT oligopeptide transporter protein. The OPT family of oligopeptide transporters is distinct from the ABC pfam00005 and PTR pfam00854 transporter families. OPT transporters were first recognized in fungi (Candida albicans and Schizosaccharomyces pombe), but this alignment also includes orthologues from Arabidopsis thaliana. OPT transporters are thought to have 12-14 transmembrane domains and con…
Glyma.13G082300.Wm82.a2.v1	328.74	135.035	-1.28361	0.00128643	down	yes	2OG-Fe(II) oxygenase superfamily. This family contains members of the 2-oxoglutarate (2OG) and Fe(II)-dependent oxygenase superfamily. This family includes the C-terminal of prolyl 4-hydroxylase alpha subunit. The holoenzyme has the activity EC:1.14.11.2 catalyzing the reaction: Procollagen L-proline + 2-oxoglutarate + O2 <=> procollagen trans- 4-hydroxy-L-proline + succinate + CO2. The full enzy…
Glyma.13G082400.Wm82.a2.v1	374.611	164.676	-1.18576	0.0253878	down	yes	Plant protein 1589 of unknown function (A_thal_3526). This plant-specific family of proteins is defined by an uncharacterized region 57 residues in length. It is found toward the N terminus of most proteins that contain it. Examples include at least several proteins from Arabidopsis thaliana and Oryza sativa. The function of the proteins are unknown.
Glyma.13G087500.Wm82.a2.v1	1441.98	194.54	-2.88992	1.43794e-06	down	yes	Cellulase (glycosyl hydrolase family 5).
Glyma.13G090300.Wm82.a2.v1	214.459	52.3574	-2.03424	3.08075e-07	down	yes	UDP-glucoronosyl and UDP-glucosyl transferase.
Glyma.13G097900.Wm82.a2.v1	181.336	665.828	1.87649	1.70893e-05	up	yes	E1-E2 ATPase.
Glyma.13G098300.Wm82.a2.v1	6.52728	25.8241	1.98416	0.0235667	up	yes	Herpesvirus alkaline exonuclease. This family includes various alkaline exonucleases from members of the herpesviridae. Alkaline exonuclease appears to have an important role in the replication of herpes simplex virus.
Glyma.13G098600.Wm82.a2.v1	154.574	322.59	1.0614	0.00850421	up	yes	Villin headpiece domain.
Glyma.13G100100.Wm82.a2.v1	92.3094	25.0031	-1.88437	0.0032589	down	yes	Subtilase family. Subtilases are a family of serine proteases. They appear to have independently and convergently evolved an Asp/Ser/His catalytic triad, like that found in the trypsin serine proteases (see pfam00089). Structure is an alpha/beta fold containing a 7-stranded parallel beta sheet, order 2314567.
Glyma.13G101100.Wm82.a2.v1	529.895	147.766	-1.84239	3.43783e-12	down	yes	Helix-loop-helix DNA-binding domain.
Glyma.13G104500.Wm82.a2.v1	391.98	806.45	1.04081	0.0111565	up	yes	Cotton fibre expressed protein. This family consists of several plant proteins of unknown function. Three of the sequences (from Gossypium hirsutum) in this family are described as cotton fibre expressed proteins. The remaining sequences, found in Arabidopsis thaliana, are uncharacterized.
Glyma.13G108500.Wm82.a2.v1	74.957	208.184	1.47373	0.00270372	up	yes	Ring finger domain.
Glyma.13G109700.Wm82.a2.v1	3755.69	546.312	-2.78128	2.03998e-12	down	yes	NADH:flavin oxidoreductase / NADH oxidase family.
Glyma.13G109800.Wm82.a2.v1	858.949	34.5952	-4.63393	5.90946e-08	down	yes	NADH:flavin oxidoreductase / NADH oxidase family.
Glyma.13G110800.Wm82.a2.v1	69.3615	18.2724	-1.92447	0.00866596	down	yes	Subtilase family. Subtilases are a family of serine proteases. They appear to have independently and convergently evolved an Asp/Ser/His catalytic triad, like that found in the trypsin serine proteases (see pfam00089). Structure is an alpha/beta fold containing a 7-stranded parallel beta sheet, order 2314567.
Glyma.13G111500.Wm82.a2.v1	4757.52	988.411	-2.26703	0.002113	down	yes	von Willebrand factor type A domain.
Glyma.13G112000.Wm82.a2.v1	16165.4	1770.63	-3.19057	1.65049e-05	down	yes	tify domain. This short possible domain is found in a variety of plant transcription factors that contain GATA domains as well as other motifs. Although previously known as the Zim domain this is now called the tify domain after its most conserved amino acids. TIFY proteins can be further classified into two groups depending on the presence (group I) or absence (group II) of a C2C2-GATA domain. F…
Glyma.13G112800.Wm82.a2.v1	72.6061	16.1815	-2.16575	3.77938e-05	down	yes	Reverse transcriptase-like. This domain is found in plants and appears to be part of a retrotransposon.
Glyma.13G115200.Wm82.a2.v1	6.41314	0	only in control	0.00856924	down	yes	Pectinesterase.
Glyma.13G116100.Wm82.a2.v1	1092.07	366.576	-1.57487	6.7577e-09	down	yes	tify domain. This short possible domain is found in a variety of plant transcription factors that contain GATA domains as well as other motifs. Although previously known as the Zim domain this is now called the tify domain after its most conserved amino acids. TIFY proteins can be further classified into two groups depending on the presence (group I) or absence (group II) of a C2C2-GATA domain. F…
Glyma.13G116700.Wm82.a2.v1	22.3541	0.953249	-4.55154	4.81534e-06	down	yes	Eukaryotic aspartyl protease. Aspartyl (acid) proteases include pepsins, cathepsins, and renins. Two-domain structure, probably arising from ancestral duplication. This family does not include the retroviral nor retrotransposon proteases (pfam00077), which are much smaller and appear to be homologous to a single domain of the eukaryotic asp proteases.
Glyma.13G117500.Wm82.a2.v1	1402.11	304.333	-2.20388	8.41019e-05	down	yes	Cytidine and deoxycytidylate deaminase zinc-binding region.
Glyma.13G117600.Wm82.a2.v1	1262.99	630.126	-1.00313	0.0113314	down	yes	WRKY DNA -binding domain.
Glyma.13G118900.Wm82.a2.v1	18.871	58.7075	1.63738	0.0115264	up	yes	ABC transporter transmembrane region. This family represents a unit of six transmembrane helices. Many members of the ABC transporter family (pfam00005) have two such regions.
Glyma.13G119700.Wm82.a2.v1	31.4417	74.985	1.25392	0.0399615	up	yes	DYW family of nucleic acid deaminases. A family of nucleic acid deaminases prototyped by the plant PPR DYW proteins that are implicated in chloroplast and mitochondrial RNA transcript maturation by numerous C to U editing events. The name derives from the DYW motif present at the C-terminus of the classical plant PPR DYW deaminases. Members of this family are present in bacteria, plants, Naegleri…
Glyma.13G119800.Wm82.a2.v1	104.604	243.126	1.21677	0.0196738	up	yes	Mitochondrial branched-chain alpha-ketoacid dehydrogenase kinase. Catabolism and synthesis of leucine, isoleucine and valine are finely balanced, allowing the body to make the most of dietary input but removing excesses to prevent toxic build-up of their corresponding keto-acids. This is the butyryl-CoA dehydrogenase, subunit A domain 3, a largely alpha-helical bundle of the enzyme BCDHK. This en…
Glyma.13G127100.Wm82.a2.v1	19.0908	0.935406	-4.35114	5.48497e-05	down	yes	Protein kinase domain.
Glyma.13G130300.Wm82.a2.v1	0.998788	9.70651	3.2807	0.0379104	up	yes	Domain of unknown function. The PGG domain is named for the highly conserved sequence motif found at the startt of the domain. The function is not known.
Glyma.13G132400.Wm82.a2.v1	348.605	173.515	-1.00653	0.00293419	down	yes	Inorganic pyrophosphatase.
Glyma.13G139000.Wm82.a2.v1	32.3792	75.0749	1.21326	0.0441598	up	yes	Zinc finger, C2H2 type. The C2H2 zinc finger is the classical zinc finger domain. The two conserved cysteines and histidines co-ordinate a zinc ion. The following pattern describes the zinc finger. #-X-C-X(1-5)-C-X3-#-X5-#-X2-H-X(3-6)-[H/C] Where X can be any amino acid, and numbers in brackets indicate the number of residues. The positions marked # are those that are important for the stable fol…
Glyma.13G140000.Wm82.a2.v1	143.479	36.9798	-1.95603	1.32697e-07	down	yes	O-antigen polysaccharide polymerase Wzy. This family includes O-antigen polysaccharide polymerases. These enzymes link O-units via a glycosidic linkage to form a long O-antigen. These enzymes vary in specificity and sequence.
Glyma.13G141700.Wm82.a2.v1	175.481	80.1341	-1.13083	0.00234924	down	yes	Protein of unknown function (DUF4079). This is an uncharacterized family of proteins.
Glyma.13G150100.Wm82.a2.v1	33.8188	6.2467	-2.43666	0.000777568	down	yes	Auxin responsive protein. This family consists of the protein products of the ARG7 auxin responsive genes family none of which have any identified functional role.
Glyma.13G151200.Wm82.a2.v1	907.991	293.277	-1.63042	0.000119188	down	yes	HSF-type DNA-binding.
Glyma.13G152300.Wm82.a2.v1	127.343	376.028	1.56212	0.0374375	up	yes	Myb-like DNA-binding domain. This family contains the DNA binding domains from Myb proteins, as well as the SANT domain family.
Glyma.13G158000.Wm82.a2.v1	2780.26	574.863	-2.27393	4.37133e-07	down	yes	Glycosyl hydrolases family 17.
Glyma.13G158900.Wm82.a2.v1	29.3205	74.4941	1.34522	0.0251675	up	yes	Glycosyltransferase family 17. This family represents beta-1,4-mannosyl-glycoprotein beta-1,4-N-acetylglucosaminyltransferase (EC:2.4.1.144). This enzyme transfers the bisecting GlcNAc to the core mannose of complex N-glycans. The addition of this residue is regulated during development and has functional consequences for receptor signalling, cell adhesion, and tumor progression.
Glyma.13G159500.Wm82.a2.v1	435.732	149.867	-1.53976	0.000749548	down	yes	HAUS augmin-like complex subunit 5. This family includes HAUS augmin-like complex subunit 5. The HAUS augmin-like complex contributes to mitotic spindle assembly, maintenance of chromosome integrity and completion of cytokinesis.
Glyma.13G161900.Wm82.a2.v1	784.109	286.365	-1.4532	0.00626909	down	yes	Calcineurin-like phosphoesterase. This family includes a diverse range of phosphoesterases, including protein phosphoserine phosphatases, nucleotidases, sphingomyelin phosphodiesterases and 2'-3' cAMP phosphodiesterases as well as nucleases such as bacterial SbcD or yeast MRE11. The most conserved regions in this superfamily centre around the metal chelating residues.
Glyma.13G163000.Wm82.a2.v1	55.7277	22.5241	-1.30692	0.0211716	down	yes	Glycosyl hydrolase family 79, N-terminal domain. Family of endo-beta-N-glucuronidase, or heparanase. Heparan sulfate proteoglycans (HSPGs) play a key role in the self- assembly, insolubility and barrier properties of basement membranes and extracellular matrices. Hence, cleavage of heparan sulfate (HS) affects the integrity and functional state of tissues and thereby fundamental normal and pathol…
Glyma.13G164300.Wm82.a2.v1	18.9328	56.529	1.57811	0.0339428	up	yes	Domain of unknown function (DUF1972). Members of this family of functionally uncharacterized domains are found in bacterial glycosyltransferases and rhamnosyltransferases.
Glyma.13G165800.Wm82.a2.v1	666.312	2047.69	1.61973	2.21406e-06	up	yes	TPR repeat.
Glyma.13G166500.Wm82.a2.v1	56.1844	315.351	2.48872	0.000540796	up	yes	Domain of unknown function (DUF4138). Based on Bacteroides thetaiotaomicron gene BT_4780, a putative uncharacterized protein. As seen in gene expression experiments (http://www.ncbi.nlm.nih.gov/geo/query/acc.cgi?acc=GSE2231), it appears to be upregulated in the presence of host or vs when in culture.
Glyma.13G168200.Wm82.a2.v1	12.2567	48.9289	1.99712	0.00303344	up	yes	Glyoxalase/Bleomycin resistance protein/Dioxygenase superfamily.
Glyma.13G168400.Wm82.a2.v1	29.3921	95.8963	1.70605	0.00840875	up	yes	Eukaryotic rRNA processing protein EBP2. This family consists of several Eukaryotic rRNA processing protein EBP2 sequences. Ebp2p is required for the maturation of 25S rRNA and 60S subunit assembly. Ebp2p may be one of the target proteins of Rrs1p for executing the signal to regulate ribosome biogenesis. This family also plays a role in chromosome segregation.
Glyma.13G174100.Wm82.a2.v1	94.0155	14.3434	-2.71251	8.37672e-05	down	yes	Glutaredoxin.
Glyma.13G176600.Wm82.a2.v1	1496.93	287.271	-2.38152	0.00106269	down	yes	MAC/Perforin domain. The membrane-attack complex (MAC) of the complement system forms transmembrane channels. These channels disrupt the phospholipid bilayer of target cells, leading to cell lysis and death. A number of proteins participate in the assembly of the MAC. Freshly activated C5b binds to C6 to form a C5b-6 complex, then to C7 forming the C5b-7 complex. The C5b-7 complex binds to C8, wh…
Glyma.13G176900.Wm82.a2.v1	45.7411	17.682	-1.37121	0.0288804	down	yes	Carbohydrate-binding protein of the ER. Malectin is a membrane-anchored protein of the endoplasmic reticulum that recognizes and binds Glc2-N-glycan. The domain is found on a number of plant receptor kinases.
Glyma.13G177400.Wm82.a2.v1	49.857	14.9829	-1.73448	0.00625288	down	yes	SBP domain. SBP domains (for SQUAMOSA-pROMOTER BINDING PROTEIN) are found in plant proteins. It is a sequence specific DNA-binding domain. Members of family probably function as transcription factors involved in the control of early flower development. The domain contains 10 conserved cysteine and histidine residues that probably are zinc ligands.
Glyma.13G178200.Wm82.a2.v1	108.74	52.7999	-1.04228	0.0294994	down	yes	Est1 DNA/RNA binding domain. Est1 is a protein which recruits or activates telomerase at the site of polymerization. This is the DNA/RNA binding domain of EST1.
Glyma.13G181900.Wm82.a2.v1	99.4969	40.1132	-1.31058	0.00468694	down	yes	Cytochrome P450. Cytochrome P450s are haem-thiolate proteins involved in the oxidative degradation of various compounds. They are particularly well known for their role in the degradation of environmental toxins and mutagens. They can be divided into 4 classes, according to the method by which electrons from NAD(P)H are delivered to the catalytic site. Sequence conservation is relatively low with…
Glyma.13G187600.Wm82.a2.v1	10.714	0.299659	-5.16003	0.00143695	down	yes	Protein kinase domain.
Glyma.13G190400.Wm82.a2.v1	482.152	228.163	-1.07942	0.000450846	down	yes	NB-ARC domain.
Glyma.13G202800.Wm82.a2.v1	1686.44	3691.63	1.13028	0.00176735	up	yes	Ankyrin repeats (3 copies).
Glyma.13G204400.Wm82.a2.v1	298.532	118.781	-1.32958	0.000487699	down	yes	Helix-loop-helix DNA-binding domain.
Glyma.13G205000.Wm82.a2.v1	353.666	817.32	1.20851	0.00281948	up	yes	Senescence regulator. This protein regulates the expression of proteins associated with leaf senescence in plants.
Glyma.13G205200.Wm82.a2.v1	1.03702	10.0091	3.2708	0.0322083	up	yes	Domain of unknown function (DUF4228). This domain is found in plants. The function is not known.
Glyma.13G206500.Wm82.a2.v1	998.139	374.018	-1.41613	6.96114e-07	down	yes	Adenosine/AMP deaminase.
Glyma.13G206700.Wm82.a2.v1	7111.75	1209.61	-2.55567	1.44431e-05	down	yes	Triose-phosphate Transporter family. This family includes transporters with a specificity for triose phosphate.
Glyma.13G209600.Wm82.a2.v1	152.762	66.6652	-1.19628	0.0017045	down	yes	Family of unknown function (DUF716). This family is equally distributed in both metazoa and plants. Annotation associated with a member from Nicotiana tabacum suggest that it may be involved in response to viral attack in plants. However, no clear function has been assigned to this family.
Glyma.13G209700.Wm82.a2.v1	29.6262	73.3833	1.30858	0.0272214	up	yes	F-box domain. This domain is approximately 50 amino acids long, and is usually found in the N-terminal half of a variety of proteins. Two motifs that are commonly found associated with the F-box domain are the leucine rich repeats (LRRs; pfam00560 and pfam07723) and the WD repeat (pfam00400). The F-box domain has a role in mediating protein-protein interactions in a variety of contexts, such as p…
Glyma.13G209800.Wm82.a2.v1	704.279	1609.23	1.19216	0.00049098	up	yes	Poly(ADP-ribose) polymerase catalytic domain. Poly(ADP-ribose) polymerase catalyses the covalent attachment of ADP-ribose units from NAD+ to itself and to a limited number of other DNA binding proteins, which decreases their affinity for DNA. Poly(ADP-ribose) polymerase is a regulatory component induced by DNA damage. The carboxyl-terminal region is the most highly conserved region of the protein…
Glyma.13G214600.Wm82.a2.v1	310.558	145.366	-1.09517	0.000451766	down	yes	Phosphopantetheine attachment site. A 4'-phosphopantetheine prosthetic group is attached through a serine. This prosthetic group acts as a a 'swinging arm' for the attachment of activated fatty acid and amino-acid groups. This domain forms a four helix bundle. This family includes members not included in Prosite. The inclusion of these members is supported by sequence analysis and functional evid…
Glyma.13G214900.Wm82.a2.v1	221.55	451.321	1.02652	0.0112477	up	yes	Tub family.
Glyma.13G219100.Wm82.a2.v1	906.919	34.0828	-4.73386	0.0012947	down	yes	tify domain. This short possible domain is found in a variety of plant transcription factors that contain GATA domains as well as other motifs. Although previously known as the Zim domain this is now called the tify domain after its most conserved amino acids. TIFY proteins can be further classified into two groups depending on the presence (group I) or absence (group II) of a C2C2-GATA domain. F…
Glyma.13G221600.Wm82.a2.v1	552.572	41.1653	-3.74666	1.21715e-10	down	yes	PPR repeat family. This repeat has no known function. It is about 35 amino acids long and is found in up to 18 copies in some proteins. The family appears to be greatly expanded in plants and fungi. The repeat has been called PPR.
Glyma.13G221900.Wm82.a2.v1	2.6952	57.3758	4.41198	3.61849e-07	up	yes	Serine carboxypeptidase.
Glyma.13G222400.Wm82.a2.v1	567.183	247.977	-1.19361	1.95458e-05	down	yes	Eukaryotic initiation factor 4E.
Glyma.13G222500.Wm82.a2.v1	1292.26	607.671	-1.08853	0.000132424	down	yes	Bromodomain. Bromodomains are 110 amino acid long domains, that are found in many chromatin associated proteins. Bromodomains can interact specifically with acetylated lysine.
Glyma.13G222600.Wm82.a2.v1	12.2377	2.17122	-2.49475	0.0297042	down	yes	Senescence regulator. This protein regulates the expression of proteins associated with leaf senescence in plants.
Glyma.13G223400.Wm82.a2.v1	388.831	167.021	-1.21911	7.68593e-05	down	yes	Protein kinase domain.
Glyma.13G224400.Wm82.a2.v1	101.403	12.1276	-3.06374	3.26067e-08	down	yes	Dynamin family.
Glyma.13G231300.Wm82.a2.v1	183.434	70.2484	-1.38472	6.04941e-05	down	yes	GDSL-like Lipase/Acylhydrolase.
Glyma.13G232700.Wm82.a2.v1	58.1014	195.021	1.74698	9.39644e-06	up	yes	Domain of unknown function (DUF3523). This presumed domain is functionally uncharacterized. This domain is found in eukaryotes. This domain is typically between 257 to 277 amino acids in length. This domain is found associated with pfam00004. This domain has a conserved LER sequence motif.
Glyma.13G232800.Wm82.a2.v1	83.0001	295.228	1.83065	2.93048e-05	up	yes	Ring finger domain.
Glyma.13G234400.Wm82.a2.v1	65.7877	161.14	1.29243	0.00285611	up	yes	Mlo family. A family of plant integral membrane proteins, first discovered in barley. Mutants lacking wild-type Mlo proteins show broad spectrum resistance to the powdery mildew fungus, and dysregulated cell death control, with spontaneous cell death in response to developmental or abiotic stimuli. Thus wild-type Mlo proteins are thought to be inhibitors of cell death whose deficiency lowers the …
Glyma.13G234500.Wm82.a2.v1	4659.52	1423.93	-1.71031	6.96114e-07	down	yes	Glutaredoxin.
Glyma.13G236100.Wm82.a2.v1	495.462	245.7	-1.01188	0.00121544	down	yes	TT viral orf 1. TT virus (TTV), isolated initially from a Japanese patient with hepatitis of unknown aetiology, has since been found to infect both healthy and diseased individuals and numerous prevalence studies have raised questions about its role in unexplained hepatitis. ORF1 is a large 750 residue protein. The N-terminal half of this protein corresponds to the capsid protein.
Glyma.13G237500.Wm82.a2.v1	109.812	310.137	1.49787	0.000103072	up	yes	Dof domain, zinc finger. The Dof domain is a zinc finger DNA-binding domain, that shows resemblance to the Cys2 zinc finger.
Glyma.13G238400.Wm82.a2.v1	94.5888	199.66	1.07781	0.00774284	up	yes	Protein tyrosine kinase.
Glyma.13G239000.Wm82.a2.v1	1746.51	208.307	-3.06769	3.29903e-06	down	yes	Lipoxygenase.
Glyma.13G240100.Wm82.a2.v1	1789.62	796.985	-1.16703	0.000163601	down	yes	Rubber elongation factor protein (REF). This family consists of the highly related rubber elongation factor (REF), small rubber particle protein (SRPP) and stress-related protein (SRP) sequences. REF and SRPP are released from the rubber particle membrane into the cytosol during osmotic lysis of the sedimentable organelles (lutoids). The exact function of this family is unknown.
Glyma.13G242700.Wm82.a2.v1	427.149	149.865	-1.51108	0.00663664	down	yes	Mitotic checkpoint protein. This family consists of several eukaryotic mitotic checkpoint (Mitotic arrest deficient or MAD) proteins. The mitotic spindle checkpoint monitors proper attachment of the bipolar spindle to the kinetochores of aligned sister chromatids and causes a cell cycle arrest in prometaphase when failures occur. Multiple components of the mitotic spindle checkpoint have been ide…
Glyma.13G245900.Wm82.a2.v1	1376.14	640.957	-1.10232	0.000132001	down	yes	B3 DNA binding domain. This is a family of plant transcription factors with various roles in development, the aligned region corresponds the B3 DNA binding domain as described in this domain is found in VP1/AB13 transcription factors. Some proteins also have a second AP2 DNA binding domain pfam00847 such as RAV1. DNA binding activity was demonstrated by.
Glyma.13G248500.Wm82.a2.v1	242.789	74.6563	-1.70137	5.8586e-07	down	yes	Protein tyrosine kinase.
Glyma.13G250000.Wm82.a2.v1	130.911	278.715	1.0902	0.00479335	up	yes	Protein of unknown function (DUF613). Family of chloroplast proteins of unknown function. Some members have two copies of the conserved region.
Glyma.13G253300.Wm82.a2.v1	1373.55	232.704	-2.56134	9.32612e-25	down	yes	Protein kinase domain.
Glyma.13G256400.Wm82.a2.v1	751.432	288.072	-1.38321	3.56948e-07	down	yes	Domain of unknown function (DUF3506). This presumed domain is functionally uncharacterized. This domain is found in eukaryotes. This domain is typically between 131 to 148 amino acids in length. This domain has a conserved KLTGD sequence motif.
Glyma.13G259400.Wm82.a2.v1	2058	264.35	-2.96072	4.72916e-07	down	yes	2OG-Fe(II) oxygenase superfamily. This family contains members of the 2-oxoglutarate (2OG) and Fe(II)-dependent oxygenase superfamily. This family includes the C-terminal of prolyl 4-hydroxylase alpha subunit. The holoenzyme has the activity EC:1.14.11.2 catalyzing the reaction: Procollagen L-proline + 2-oxoglutarate + O2 <=> procollagen trans- 4-hydroxy-L-proline + succinate + CO2. The full enzy…
Glyma.13G266100.Wm82.a2.v1	1366.09	656.979	-1.05613	0.00180871	down	yes	Di-glucose binding within endoplasmic reticulum. Malectin is a membrane-anchored protein of the endoplasmic reticulum that recognizes and binds Glc2-N-glycan. It carries a signal peptide from residues 1-26, a C-terminal transmembrane helix from residues 255-274, and a highly conserved central part of approximately 190 residues followed by an acidic, glutamate-rich region. Carbohydrate-binding is …
Glyma.13G266600.Wm82.a2.v1	4711.71	1068.27	-2.14097	0.00094537	down	yes	Plant protein of unknown function (DUF822). This family consists of the N terminal regions of several plant proteins of unknown function.
Glyma.13G267100.Wm82.a2.v1	798.876	286.125	-1.48132	0.00472982	down	yes	Vacuolar segregation subunit 7. Vac7 is localized at the vacuole membrane, a location which is consistent with its involvement in vacuole morphology and inheritance. Vac7 has been shown to function as an upstream regulator of the Fab1 lipid kinase pathway. The Fab1 lipid pathway is important for correct regulation of membrane trafficking events.
Glyma.13G272000.Wm82.a2.v1	6656.24	939.476	-2.82478	1.69341e-08	down	yes	Sodium/calcium exchanger protein. This is a family of sodium/calcium exchanger integral membrane proteins. This family covers the integral membrane regions of the proteins. Sodium/calcium exchangers regulate intracellular Ca2+ concentrations in many cells; cardiac myocytes, epithelial cells, neurons retinal rod photoreceptors and smooth muscle cells. Ca2+ is moved into or out of the cytosol depen…
Glyma.13G272400.Wm82.a2.v1	3.58401	59.9329	4.0637	8.33395e-05	up	yes	Ligand-gated ion channel. This family includes the four transmembrane regions of the ionotropic glutamate receptors and NMDA receptors.
Glyma.13G277000.Wm82.a2.v1	9.61478	68.3762	2.83017	0.000120685	up	yes	Protein of unknown function (DUF1258). This family represents a conserved region approximately 260 residues long within a number of hypothetical proteins of unknown function that seem to be specific to C. elegans. Note that this family contains a number of conserved cysteine and histidine residues.
Glyma.13G279100.Wm82.a2.v1	54.5687	9.68941	-2.49359	1.16161e-05	down	yes	CBS domain. CBS domains are small intracellular modules that pair together to form a stable globular domain. This family represents a single CBS domain. Pairs of these domains have been termed a Bateman domain. CBS domains have been shown to bind ligands with an adenosyl group such as AMP, ATP and S-AdoMet. CBS domains are found attached to a wide range of other protein domains suggesting that CB…
Glyma.13G279900.Wm82.a2.v1	1812.58	195.463	-3.21308	3.46731e-05	down	yes	No apical meristem (NAM) protein. This is a family of no apical meristem (NAM) proteins these are plant development proteins. Mutations in NAM result in the failure to develop a shoot apical meristem in petunia embryos. NAM is indicated as having a role in determining positions of meristems and primordial. One member of this family NAP (NAC-like, activated by AP3/PI) is encoded by the target gene…
Glyma.13G280000.Wm82.a2.v1	235.04	509.591	1.11644	0.0065798	up	yes	No apical meristem (NAM) protein. This is a family of no apical meristem (NAM) proteins these are plant development proteins. Mutations in NAM result in the failure to develop a shoot apical meristem in petunia embryos. NAM is indicated as having a role in determining positions of meristems and primordial. One member of this family NAP (NAC-like, activated by AP3/PI) is encoded by the target gene…
Glyma.13G280500.Wm82.a2.v1	82.8142	3.76021	-4.46099	1.23054e-15	down	yes	Calcineurin-like phosphoesterase. This family includes a diverse range of phosphoesterases, including protein phosphoserine phosphatases, nucleotidases, sphingomyelin phosphodiesterases and 2'-3' cAMP phosphodiesterases as well as nucleases such as bacterial SbcD or yeast MRE11. The most conserved regions in this superfamily centre around the metal chelating residues.
Glyma.13G283700.Wm82.a2.v1	93.5871	12.8102	-2.86902	5.53074e-06	down	yes	S-locus glycoprotein family. In Brassicaceae, self-incompatible plants have a self/non-self recognition system. This is sporophytically controlled by multiple alleles at a single locus (S). S-locus glycoproteins, as well as S-receptor kinases, are in linkage with the S-alleles.
Glyma.13G284700.Wm82.a2.v1	12.3193	0.318246	-5.27463	0.000420394	down	yes	TAF RNA Polymerase I subunit A. TATA box binding protein associated factor RNA Polymerase I subunit A is found in eukaryotes and is encoded by the gene TAF1A in humans. Its function is to aid transcription of DNA into RNA by binding to the promoter at the -10 TATA box site. It is a component of the transcription factor SL1/TIF-IB complex, involved in PIC assembly (preinitiation complex) during RN…
Glyma.13G284900.Wm82.a2.v1	176.204	62.4551	-1.49635	1.9782e-05	down	yes	Sugar (and other) transporter.
Glyma.13G285800.Wm82.a2.v1	107.937	15.3152	-2.81715	2.16445e-05	down	yes	MBOAT, membrane-bound O-acyltransferase family. The MBOAT (membrane bound O-acyl transferase) family of membrane proteins contains a variety of acyltransferase enzymes. A conserved histidine has been suggested to be the active site residue.
Glyma.13G286700.Wm82.a2.v1	2007.42	860.329	-1.22238	1.5234e-05	down	yes	Helix-loop-helix DNA-binding domain.
Glyma.13G288500.Wm82.a2.v1	69.4723	28.1328	-1.30418	0.0113689	down	yes	Plastocyanin-like domain. This family represents a domain found in flowering plants related to the copper binding protein plastocyanin. Some members of this family may not bind copper due to the lack of key residues.
Glyma.13G295700.Wm82.a2.v1	28.0643	68.2178	1.28141	0.0364105	up	yes	Plastocyanin-like domain. This family represents a domain found in flowering plants related to the copper binding protein plastocyanin. Some members of this family may not bind copper due to the lack of key residues.
Glyma.13G297200.Wm82.a2.v1	1692.4	296.003	-2.51539	1.53486e-09	down	yes	Protein of unknown function (DUF1421). This family represents a conserved region approximately 350 residues long within a number of plant proteins of unknown function.
Glyma.13G301200.Wm82.a2.v1	127.909	358.45	1.48665	0.00139747	up	yes	Wound-induced protein. This family of proteins is found in eukaryotes. Proteins in this family are typically between 81 and 97 amino acids in length. The proteins in the family are often annotated as wound-induced proteins however there is little accompanying literature to confirm this.
[truncated: 748 more rows]
