# Supplementary material for: Regulatory Mechanism through Which Old Soybean Leaves Respond to Mn Toxicity Stress
Source: Int J Mol Sci. 2024 May 14;25(10):5341. doi: 10.3390/ijms25105341 (PMC11120821; doi:10.3390/ijms25105341)
Supplement: Supplementary file 1 [file ijms-25-05341-s001.zip › Table S5 Primers used for qRT-PCR in the study2024.4.6 .xlsx]

## Sheet: Sheet1
Table S5 Primers used for qRT-PCR in the study
Gene name	Gene Locus	Forward Primer (5' - 3')	Reverse Primer (5' - 3')
GST1	Glyma.02G024600	GGTTGTTGAAGAGACTTTGAATCC	GACGTAAGCCACTTGTCATCG
GST2	Glyma.07G139800	TTGATGATAAGATTGTGGGTGC	CACTAAAGGGTGGTTAAGGGA
GST3	Glyma.02G024800	TGCTTCTTAAGTCCAACCCTG	GTGTGATTTCTTTGCCTCGTC
GLP	Glyma.05G207100	ATTTCCATGCAATCAGTTTGGG	GCAAGTCCTTCTCAATGCTC
STF	Glyma.04G105200	ACTTAGGTTCCTGATTGACTTCC	TAGTTTGCCAGTTCCATCCA
ZIP	Glyma.13G004400	CATGGTTGAGACTTACGCCA	ACCTGTGATATGACCCTATGAC
ARP1	Glyma.02G125600	CCAGTTATGAACCTTTATGTGCC	AGCAAAGAATGGCTTCATTTGG
ARP2	Glyma.17G258200	TAATTGCTTCCCTTCTTGCGTC	GCTCCGTTACAATCTATCTGCTG
ARP3	Glyma.06G158700	GTGGGTTTAGAAGACGACGA	GACTCTTTCTCGATTCGCCA
GRP	Glyma.09G095200	TACTACTATTCCAGGCTTTCGCA	GGCAAACCTCCTTATGACCA
SUT	Glyma.07G189500	ATATCGGAATTTCAGGTGGAGTG	CGACCCACGATTAACATCCA
TTP	Glyma.10G201600	CTGACTGCGGTTTATCTGCA	GAAAGAATGGCAACATGGCT
CESA	Glyma.06G307900	GTTGTTGACGTAGCAAGCCA	ACATCCTCTGTGACTGATCCA
F1-6B	Glyma.08G182300	CACCCAAACATCAAGATACCAAG	ATCAGCAACCATACTTCCTATG
LIP	Glyma.11G130300	GGGCATTGTTCTTCCTAACC	GTGAGTTCGTAGCCAGTGAC
